# Supplementary material for: 2-Chloro-N-[3-cyano-1-(3,4-dichloro­phen­yl)-1H-pyrazol-5-yl]acetamide
Source: Acta Crystallogr Sect E Struct Rep Online. 2012 Mar 24;68(Pt 4):o1150. doi: 10.1107/S1600536812008094 (PMC3344093; doi:10.1107/S1600536812008094)
Supplement: Supplementary file 2 [file e-68-o1150-Isup2.hkl]

# 
# h,k,l, Fc-squared, Fo-squared, sigma(Fo-squared) and status flag 
# 
data_I
_shelx_title ' X in P2(1)/n' 
_shelx_refln_list_code          4 
_shelx_F_calc_maximum      224.30 
_exptl_crystal_F_000       664.00 
_reflns_d_resolution_high  0.8292 
 
loop_ 
 _symmetry_equiv_pos_as_xyz 
 'x, y, z' 
 '-x+1/2, y+1/2, -z+1/2' 
 '-x, -y, -z' 
 'x-1/2, -y-1/2, z-1/2' 
 
_cell_length_a     4.6280 
_cell_length_b    17.2450 
_cell_length_c    17.4680 
_cell_angle_alpha  90.000 
_cell_angle_beta   94.040 
_cell_angle_gamma  90.000 
 
_shelx_F_squared_multiplier     1.000 
 
loop_ 
 _refln_index_h 
 _refln_index_k 
 _refln_index_l 
 _refln_F_squared_calc 
 _refln_F_squared_meas 
 _refln_F_squared_sigma 
 _refln_observed_status 
   2   0   0     1445.90     1504.24     16.92 o 
   4   0   0      516.47      469.64     16.31 o 
   1   1   0      590.63      549.52     33.65 o 
   2   1   0       58.74       38.04      3.40 o 
   3   1   0      379.37      320.07     17.82 o 
   4   1   0       51.21       51.70      6.55 o 
   5   1   0       37.62       44.34      6.91 o 
   0   2   0     6956.34     7069.63     60.66 o 
   1   2   0      472.32      394.48      4.59 o 
   2   2   0     2669.79     2563.84    181.41 o 
   3   2   0       64.52       78.63      4.53 o 
   4   2   0      229.32      249.91     20.77 o 
   5   2   0        6.50       26.39     12.36 o 
   1   3   0     8823.61     8086.38    415.41 o 
   2   3   0       91.67       79.39      3.70 o 
   3   3   0     1035.07     1061.99     93.81 o 
   4   3   0       22.97       22.78      4.72 o 
   5   3   0        5.40        5.06      6.08 o 
   0   4   0      379.71      432.16      6.17 o 
   1   4   0       36.34       46.83      2.30 o 
   2   4   0      139.56      133.61      4.52 o 
   3   4   0      320.64      295.80      8.17 o 
   4   4   0        4.28       11.51      5.84 o 
   5   4   0        0.93       13.43      9.91 o 
   1   5   0      947.49      923.62     76.15 o 
   2   5   0       97.46       99.06      6.66 o 
   3   5   0      110.96      107.46     22.63 o 
   4   5   0       46.40       43.57      6.32 o 
   5   5   0       70.77       89.34      7.60 o 
   0   6   0     1442.54     1510.45     11.45 o 
   1   6   0    12558.98    12114.38   1038.98 o 
   2   6   0        0.11       -2.06      3.51 o 
   3   6   0      206.59      209.16     15.73 o 
   4   6   0        9.55        4.39      3.97 o 
   5   6   0        0.06        7.31      8.27 o 
   1   7   0      553.98      509.70     32.58 o 
   2   7   0     2168.14     2089.34    198.67 o 
   3   7   0      484.94      477.83     18.80 o 
   4   7   0       10.59       12.11      4.53 o 
   5   7   0       15.12        6.24      6.28 o 
   0   8   0     5661.50     6585.35     26.81 o 
   1   8   0     2718.99     2905.09    109.68 o 
   2   8   0       83.11       84.00      8.50 o 
   3   8   0      519.30      529.60     23.64 o 
   4   8   0        1.94       -4.40      5.18 o 
   5   8   0       26.58       28.29      6.77 o 
   1   9   0      109.02       98.95      4.59 o 
   2   9   0     3236.65     3186.71    345.02 o 
   3   9   0      452.43      405.29     29.63 o 
   4   9   0       97.90       92.93     13.99 o 
   5   9   0        4.41        3.40      6.18 o 
   0  10   0        3.34      113.99     14.95 o 
   1  10   0      955.43      959.17     39.96 o 
   2  10   0       26.13       29.50      7.27 o 
   3  10   0      178.61      187.70     19.96 o 
   4  10   0        0.91        3.98     10.36 o 
   1  11   0      153.93      154.06      6.21 o 
   2  11   0      615.28      599.75     49.43 o 
   3  11   0      396.37      384.71     35.72 o 
   4  11   0      120.68      113.79     13.60 o 
   0  12   0      759.37      706.23     14.14 o 
   1  12   0      264.08      264.31      8.34 o 
   2  12   0       61.35       74.51      5.50 o 
   3  12   0       70.33       54.04      6.57 o 
   4  12   0       22.30       22.36      6.72 o 
   1  13   0      531.21      534.74     11.99 o 
   2  13   0      541.40      525.89     41.57 o 
   3  13   0      443.53      429.72     21.41 o 
   4  13   0        0.11        4.88      5.59 o 
   0  14   0      260.77      266.27      9.78 o 
   1  14   0      108.58      112.64      6.61 o 
   2  14   0       19.23       15.02      7.24 o 
   3  14   0        0.81        3.11      8.33 o 
   4  14   0       14.32       13.99      5.81 o 
   1  15   0      256.58      248.59      9.48 o 
   2  15   0       61.80       55.43      8.22 o 
   3  15   0       68.40       70.97      7.61 o 
   0  16   0     2700.14     2637.73     27.36 o 
   1  16   0      559.76      533.92     13.35 o 
   2  16   0       28.69       29.93      5.77 o 
   3  16   0        4.89        2.66      5.95 o 
   1  17   0        0.38      -14.51     14.51 o 
   2  17   0      131.73      146.83      8.45 o 
   3  17   0      106.06      129.13     10.09 o 
   0  18   0      144.61      154.69     13.50 o 
   1  18   0       62.70       75.99     11.98 o 
   2  18   0       84.44       87.26     11.98 o 
   1  19   0      121.30      132.79     22.40 o 
   2  19   0       47.65       48.45      7.91 o 
   0  20   0       23.35       18.93     10.06 o 
   1  20   0        8.51        0.92      8.74 o 
  -5   0   1       54.45       68.02      9.53 o 
  -3   0   1      254.69      250.83     10.32 o 
  -1   0   1      530.73      466.49      6.93 o 
   1   0   1     2198.38     2355.02     15.27 o 
   3   0   1      115.89      115.66      7.25 o 
   5   0   1       17.74       27.40      8.35 o 
  -5   1   1       74.49       71.38      7.58 o 
  -4   1   1        2.13       12.70      3.88 o 
  -3   1   1      149.31      141.57      5.68 o 
  -2   1   1       39.66       54.44      3.15 o 
  -1   1   1       10.39       11.04      1.28 o 
   0   1   1      144.09      165.38      1.55 o 
   1   1   1    10948.75     9075.84    117.17 o 
   2   1   1        0.02        0.97      1.99 o 
   3   1   1      565.15      565.27     10.28 o 
   4   1   1        3.02       -1.89      4.23 o 
   5   1   1      216.25      181.74     14.83 o 
  -5   2   1        1.83       -1.06      5.81 o 
  -4   2   1      157.69      184.66     34.12 o 
  -3   2   1        5.23       10.15      3.19 o 
  -2   2   1     1357.78     1286.78     13.34 o 
  -1   2   1     1748.63     1754.90     34.89 o 
   0   2   1      298.76      353.25      3.03 o 
   1   2   1     8833.10     7662.55    709.84 o 
   2   2   1      944.64      893.64     79.86 o 
   3   2   1      235.82      223.41      6.82 o 
   4   2   1      409.65      397.52     20.10 o 
   5   2   1       24.34       22.09     11.89 o 
  -5   3   1        1.84        4.26      5.94 o 
  -4   3   1      219.44      206.33     14.11 o 
  -3   3   1     2048.72     1946.21     47.61 o 
  -2   3   1     4537.06     4168.91     20.88 o 
  -1   3   1     1425.42     1279.68      8.78 o 
   0   3   1     3463.71     3544.28     78.87 o 
   1   3   1        1.92        2.18      1.25 o 
   2   3   1       34.74       29.65      5.49 o 
   3   3   1       57.40       44.20      6.02 o 
   4   3   1       44.00       46.12      5.71 o 
   5   3   1       42.32       52.55      7.68 o 
  -5   4   1      281.69      334.74     47.07 o 
  -4   4   1       23.24       35.03      7.85 o 
  -3   4   1      146.37      129.63      5.89 o 
  -2   4   1       26.98       15.61      2.75 o 
  -1   4   1       13.71       13.66      3.48 o 
   0   4   1      288.06      297.03      2.79 o 
   1   4   1      248.15      220.58     13.50 o 
   2   4   1     7583.48     7496.78    677.58 o 
   3   4   1     1132.59     1108.84    129.39 o 
   4   4   1      118.52      135.95     13.49 o 
   5   4   1      180.83      215.24     15.94 o 
  -5   5   1       14.97       25.31      6.65 o 
  -4   5   1      233.99      233.81     20.35 o 
  -3   5   1        2.23        4.96      3.60 o 
  -2   5   1      249.94      209.68      5.86 o 
  -1   5   1     4023.60     4232.40    361.22 o 
   0   5   1    11224.96    11237.89    123.40 o 
   1   5   1      599.69      577.35     27.79 o 
   2   5   1       25.04       21.02      3.07 o 
   3   5   1       15.81       12.86      3.62 o 
   4   5   1      382.82      387.90     51.12 o 
   5   5   1       16.10       20.29      6.44 o 
  -5   6   1        2.11        0.54      5.65 o 
  -4   6   1       21.83       18.76      5.85 o 
  -3   6   1      374.43      355.94      8.90 o 
  -2   6   1     1342.22     1266.55     78.85 o 
  -1   6   1       60.17       52.66      3.09 o 
   0   6   1     3661.49     4153.16     52.25 o 
   1   6   1      241.79      210.64      9.47 o 
   2   6   1        7.37        2.84      2.81 o 
   3   6   1      542.42      506.52     58.33 o 
   4   6   1        0.08        3.20      8.13 o 
   5   6   1        4.35        0.37      6.75 o 
  -5   7   1        2.18        6.42      6.20 o 
  -4   7   1        2.81        5.62      4.82 o 
  -3   7   1        4.32       -0.52      4.04 o 
  -2   7   1      245.31      268.87     10.35 o 
  -1   7   1       11.99       11.43      2.59 o 
   0   7   1      424.44      397.77      4.66 o 
   1   7   1      678.90      749.21     38.20 o 
   2   7   1      851.75      849.33     60.77 o 
   3   7   1       25.00       24.74      4.21 o 
   4   7   1       61.27       55.13      5.87 o 
   5   7   1        2.46        8.55      6.12 o 
  -5   8   1        5.08        3.32      6.25 o 
  -4   8   1       25.34       33.30      5.57 o 
  -3   8   1       97.53       95.46      7.38 o 
  -2   8   1      673.77      671.80     74.63 o 
  -1   8   1      166.32      168.08      5.23 o 
   0   8   1      632.76      707.29      6.10 o 
   1   8   1        3.74        3.39      2.18 o 
   2   8   1      293.03      265.93     16.24 o 
   3   8   1      231.55      227.74     10.76 o 
   4   8   1        3.99        5.21      5.01 o 
   5   8   1        1.49        0.79     21.78 o 
  -5   9   1       52.34       60.59      7.63 o 
  -4   9   1        2.03        6.47      5.22 o 
  -3   9   1       17.48       25.12     14.48 o 
  -2   9   1      477.60      405.51     33.65 o 
  -1   9   1      119.98      110.41      4.93 o 
   0   9   1      156.05      167.80      3.67 o 
   1   9   1      214.89      231.60      8.96 o 
   2   9   1      596.54      563.96     45.81 o 
   3   9   1       62.17       46.07      5.53 o 
   4   9   1        0.62        5.46     10.00 o 
  -4  10   1      219.44      239.30     11.37 o 
  -3  10   1      182.78      167.94      8.59 o 
  -2  10   1        8.70        9.15      3.74 o 
  -1  10   1     1608.86     1815.22     44.11 o 
   0  10   1      211.30      257.94      6.42 o 
   1  10   1      199.85      173.76      5.76 o 
   2  10   1      113.48      100.20      7.89 o 
   3  10   1      670.38      625.26     57.92 o 
   4  10   1       79.46       94.23     12.06 o 
  -4  11   1      150.73      129.52     20.68 o 
  -3  11   1      692.28      642.44     77.77 o 
  -2  11   1       14.20        8.10      4.19 o 
  -1  11   1     2339.71     2374.71     92.94 o 
   0  11   1     1429.58     1434.66     11.01 o 
   1  11   1       22.19       17.60      3.52 o 
   2  11   1       26.65       25.86      5.71 o 
   3  11   1      247.47      238.24     24.62 o 
   4  11   1      142.60      146.74     19.78 o 
  -4  12   1       20.03       27.17     13.79 o 
  -3  12   1       78.84       80.19      6.97 o 
  -2  12   1      160.06      144.00     11.51 o 
  -1  12   1      342.03      326.52      9.58 o 
   0  12   1      104.45      100.77      3.81 o 
   1  12   1       56.10       55.98      6.55 o 
   2  12   1     1804.25     1738.34    144.30 o 
   3  12   1        4.60        2.41     12.14 o 
   4  12   1       90.75       97.77     11.28 o 
  -4  13   1        9.26        8.93      7.49 o 
  -3  13   1      242.46      252.46     17.29 o 
  -2  13   1      549.64      498.08     49.81 o 
  -1  13   1       95.24       98.20      5.97 o 
   0  13   1       79.88       83.45      3.66 o 
   1  13   1      289.21      276.63      8.32 o 
   2  13   1       75.93       66.35      6.21 o 
   3  13   1      312.46      291.54     39.33 o 
   4  13   1       11.00       11.11      6.29 o 
  -4  14   1        1.58        6.62      7.57 o 
  -3  14   1      134.36      119.10     14.49 o 
  -2  14   1       36.51       36.80      8.38 o 
  -1  14   1      100.88      106.78      6.68 o 
   0  14   1      189.78      180.64      5.22 o 
   1  14   1      188.42      190.47      7.81 o 
   2  14   1        3.04        4.06      4.29 o 
   3  14   1        7.42       13.94      5.06 o 
   4  14   1        2.35       10.02      5.76 o 
  -3  15   1       67.59       65.64      7.97 o 
  -2  15   1        9.81       24.46      7.55 o 
  -1  15   1       12.23       15.68      4.63 o 
   0  15   1       80.33       84.32      4.51 o 
   1  15   1      184.18      183.83      8.38 o 
   2  15   1      132.75      137.31     14.43 o 
   3  15   1      100.51       98.94      8.10 o 
  -3  16   1       62.95       63.47      7.38 o 
  -2  16   1      100.66      114.40     10.70 o 
  -1  16   1        0.54       -2.21      5.41 o 
   0  16   1       12.99       17.64      4.19 o 
   1  16   1       13.67       12.99     10.78 o 
   2  16   1      141.45      143.72     21.68 o 
   3  16   1       73.42       74.99      7.65 o 
  -3  17   1       10.97       20.79     13.23 o 
  -2  17   1       15.24       11.67      6.12 o 
  -1  17   1      129.74      144.81     14.46 o 
   0  17   1       68.35       71.42      4.67 o 
   1  17   1      525.31      540.66     19.91 o 
   2  17   1       70.92       64.71      9.64 o 
   3  17   1       31.13       33.62      7.08 o 
  -2  18   1        1.68       -5.96      5.96 o 
  -1  18   1        4.95        6.79      5.74 o 
   0  18   1       10.32       -4.48      4.48 o 
   1  18   1      214.74      184.03     10.10 o 
   2  18   1        4.77        6.57      6.22 o 
  -2  19   1      102.91       93.62      8.55 o 
  -1  19   1       22.75       41.04      6.74 o 
   0  19   1      165.50      148.25      6.20 o 
   1  19   1       19.38       30.88     10.97 o 
   2  19   1        0.12        9.94      7.91 o 
  -1  20   1       48.30       44.83      7.34 o 
   0  20   1       12.83        6.14      4.82 o 
   1  20   1       10.87       15.10      5.99 o 
  -4   0   2        9.93       12.64      6.24 o 
  -2   0   2     1297.91     1127.31     14.75 o 
   0   0   2       99.46      106.51      3.08 o 
   2   0   2        0.09        6.96      4.29 o 
   4   0   2      104.75      111.01      9.47 o 
  -5   1   2       88.93       92.21      7.86 o 
  -4   1   2        0.49       -3.63      4.76 o 
  -3   1   2        1.67        5.10      2.92 o 
  -2   1   2     2209.94     2056.37     35.08 o 
  -1   1   2     2469.59     2448.78     72.45 o 
   0   1   2      100.84      192.41      2.37 o 
   1   1   2     3440.04     3361.62     21.58 o 
   2   1   2     2276.72     2296.29     15.23 o 
   3   1   2     1254.61     1354.19     14.82 o 
   4   1   2      281.64      311.88      9.70 o 
   5   1   2       42.18       49.95      6.74 o 
  -5   2   2      114.24      134.56     10.95 o 
  -4   2   2      347.00      339.52     45.20 o 
  -3   2   2        9.86        5.97      3.53 o 
  -2   2   2       14.75        8.71      2.93 o 
  -1   2   2     9969.09     8547.59    172.84 o 
   0   2   2      339.74      353.82      2.77 o 
   1   2   2      229.51      239.41     25.22 o 
   2   2   2      255.80      248.41     14.80 o 
   3   2   2      196.35      187.76      6.49 o 
   4   2   2      104.50      115.44      7.19 o 
   5   2   2        5.48        1.37      5.81 o 
  -5   3   2       12.02       10.37      6.17 o 
  -4   3   2      189.77      201.99     12.91 o 
  -3   3   2       98.14       91.51      9.89 o 
  -2   3   2      231.35      237.51      5.68 o 
  -1   3   2       12.31        8.79      1.73 o 
   0   3   2     3733.96     3794.73     39.89 o 
   1   3   2      188.85      153.68      6.37 o 
   2   3   2      167.13      164.85     12.16 o 
   3   3   2        6.39        4.93      3.11 o 
   4   3   2      159.34      182.92     17.56 o 
   5   3   2       42.33       47.55      6.44 o 
  -5   4   2       17.15       19.02      6.40 o 
  -4   4   2      198.06      206.43     10.23 o 
  -3   4   2      556.30      475.96     10.00 o 
  -2   4   2        2.80        6.77      2.52 o 
  -1   4   2      257.22      258.95     16.04 o 
   0   4   2        8.99       14.73      1.41 o 
   1   4   2       20.02       27.27      1.93 o 
   2   4   2      576.20      577.15     54.07 o 
   3   4   2      239.72      252.80     36.43 o 
   4   4   2      350.14      286.11     25.25 o 
   5   4   2       91.59       94.21      8.56 o 
  -5   5   2        2.27        1.79      5.72 o 
  -4   5   2      215.37      184.29      8.10 o 
  -3   5   2     1412.56     1304.00     32.34 o 
  -2   5   2      882.03      820.56      9.93 o 
  -1   5   2       87.93      111.02     10.26 o 
   0   5   2     1584.92     1739.90     25.65 o 
   1   5   2     5376.76     5671.63    416.13 o 
   2   5   2      108.52      100.68     10.12 o 
   3   5   2       13.49       10.76      7.49 o 
   4   5   2       81.27       94.88      9.25 o 
   5   5   2        0.18        5.13      6.47 o 
  -5   6   2        2.80       -5.94      5.94 o 
  -4   6   2       23.33       28.65      5.17 o 
  -3   6   2        6.74        7.15      3.84 o 
  -2   6   2        6.47        3.15      2.81 o 
  -1   6   2     3880.43     3989.52    216.65 o 
   0   6   2     1858.88     2128.63     18.83 o 
   1   6   2      862.83      813.91     45.42 o 
   2   6   2      173.05      170.75      9.76 o 
   3   6   2      222.24      204.90     24.63 o 
   4   6   2       22.28       34.27      4.80 o 
   5   6   2       15.79       13.91     19.16 o 
  -5   7   2       19.28        9.89      6.54 o 
  -4   7   2       66.25       58.99      8.30 o 
  -3   7   2      218.20      204.14      7.76 o 
  -2   7   2        2.58        0.73      2.64 o 
  -1   7   2      201.59      181.43      5.17 o 
   0   7   2      936.94      919.47      7.78 o 
   1   7   2     1531.81     1663.95     52.02 o 
   2   7   2     3288.51     3325.35    365.51 o 
   3   7   2        5.83        1.54      3.90 o 
   4   7   2      179.66      212.18     36.35 o 
   5   7   2        4.37       15.75      6.15 o 
  -5   8   2      103.05       90.16      8.64 o 
  -4   8   2        1.38        3.66      7.24 o 
  -3   8   2     1568.38     1493.41     80.32 o 
  -2   8   2        6.23        4.12      3.19 o 
  -1   8   2      108.23       85.24      4.27 o 
   0   8   2        1.12       -1.75      1.75 o 
   1   8   2      120.05      113.72      4.65 o 
   2   8   2       39.72       34.12      4.20 o 
   3   8   2      155.95      144.19     21.80 o 
   4   8   2       30.51       25.15      6.01 o 
   5   8   2       48.17       69.15      8.08 o 
  -5   9   2       17.64       17.97      6.75 o 
  -4   9   2        1.34        5.07      8.97 o 
  -3   9   2      412.61      386.46     46.20 o 
  -2   9   2      155.55      147.45      5.92 o 
  -1   9   2     2474.51     2784.89     60.52 o 
   0   9   2     1078.28     1235.04      8.59 o 
   1   9   2       19.60       19.28      4.18 o 
   2   9   2     1004.75      926.69    101.85 o 
   3   9   2       23.60       25.38      4.23 o 
   4   9   2       88.25       73.51     16.24 o 
  -4  10   2      144.97      129.68     16.30 o 
  -3  10   2       53.22       41.78      6.16 o 
  -2  10   2        0.59       -2.12      4.15 o 
  -1  10   2      193.18      191.10      6.33 o 
   0  10   2     1871.24     2001.97     11.72 o 
   1  10   2      186.77      206.37      6.43 o 
   2  10   2        3.58       -1.48      3.86 o 
   3  10   2       53.66       47.05      5.73 o 
   4  10   2        0.22       -3.53      5.42 o 
  -4  11   2        0.79        6.51      7.91 o 
  -3  11   2      199.57      185.95     19.07 o 
  -2  11   2      461.48      426.87     46.62 o 
  -1  11   2      795.17      790.10     27.98 o 
   0  11   2      217.04      228.90      4.98 o 
   1  11   2       91.91      100.14      5.10 o 
   2  11   2        4.87       11.12      4.34 o 
   3  11   2      218.69      226.46     24.93 o 
   4  11   2        3.25        5.49     10.19 o 
  -4  12   2        7.69       11.34      6.24 o 
  -3  12   2      137.63      139.99     17.14 o 
  -2  12   2        0.40        4.12      5.40 o 
  -1  12   2       37.46       32.23      4.55 o 
   0  12   2     1663.49     1740.28     21.19 o 
   1  12   2       52.43       42.47      4.75 o 
   2  12   2        3.74        8.26      5.14 o 
   3  12   2      198.92      193.83     13.19 o 
   4  12   2      100.74      106.37      9.97 o 
  -4  13   2       27.72       30.09     10.08 o 
  -3  13   2      154.81      151.50     14.35 o 
  -2  13   2       13.10       12.67      4.50 o 
  -1  13   2      394.10      422.71     12.20 o 
   0  13   2        3.20       -0.52      2.81 o 
   1  13   2     1828.09     1850.05     56.93 o 
   2  13   2      113.71      114.32      7.01 o 
   3  13   2       48.66       58.85      7.80 o 
   4  13   2       12.56       16.61      8.49 o 
  -4  14   2      166.02      175.66     18.34 o 
  -3  14   2       66.94       68.87      7.09 o 
  -2  14   2      498.71      459.03     12.01 o 
  -1  14   2      280.76      279.02      9.25 o 
   0  14   2       60.41       52.53      3.62 o 
   1  14   2        2.20        3.09      9.47 o 
   2  14   2       87.72       71.94     10.73 o 
   3  14   2       40.80       39.54      6.44 o 
   4  14   2        9.02       14.91     12.03 o 
  -3  15   2       11.49       15.36      6.68 o 
  -2  15   2       45.21       50.92      5.83 o 
  -1  15   2       48.25       49.14      5.35 o 
   0  15   2       17.40       10.78      3.30 o 
   1  15   2      239.56      262.17      8.91 o 
   2  15   2      141.47      127.21      7.84 o 
   3  15   2      193.94      179.59     15.52 o 
  -3  16   2       20.56       27.19      8.49 o 
  -2  16   2      206.44      214.89     30.80 o 
  -1  16   2       32.61       27.29      7.91 o 
   0  16   2      379.22      353.14     13.58 o 
   1  16   2       76.34       58.47      6.66 o 
   2  16   2        3.44        7.56      4.86 o 
   3  16   2        9.04        2.41     11.50 o 
  -3  17   2      115.52      117.58     16.19 o 
  -2  17   2      112.10      107.69     12.68 o 
  -1  17   2       57.22       60.03      6.34 o 
   0  17   2        1.27        0.77      3.56 o 
   1  17   2        7.07        3.57      5.63 o 
   2  17   2       21.82       22.32      6.31 o 
   3  17   2       63.72       58.42      7.71 o 
  -2  18   2        4.49        4.02      5.96 o 
  -1  18   2       42.90       36.85      9.69 o 
   0  18   2       38.37       39.26      8.31 o 
   1  18   2        0.01        4.23      5.49 o 
   2  18   2        6.09        3.55      5.91 o 
  -2  19   2        1.34        1.37      6.68 o 
  -1  19   2        0.34        4.50      5.65 o 
   0  19   2       41.87       48.38      4.85 o 
   1  19   2       13.98       12.35      7.66 o 
   2  19   2      165.91      172.81      9.98 o 
  -1  20   2       61.51       50.97     10.56 o 
   0  20   2        0.13        6.72      3.79 o 
   1  20   2        8.74       10.91      6.08 o 
  -5   0   3      137.82      113.30     12.09 o 
  -3   0   3       29.58       21.34      5.57 o 
  -1   0   3    15806.12    14626.82    186.80 o 
   1   0   3     5513.25     5179.57     26.11 o 
   3   0   3       39.65       39.72      6.24 o 
   5   0   3        7.96       13.76      7.52 o 
  -5   1   3        0.98       15.82      4.92 o 
  -4   1   3      140.14      137.36     20.60 o 
  -3   1   3       32.71       35.61      3.94 o 
  -2   1   3      102.28      106.69      6.33 o 
  -1   1   3    50312.61    50957.42   3304.32 o 
   0   1   3     3041.97     3026.07     35.24 o 
   1   1   3      645.81      753.93      6.87 o 
   2   1   3       12.00       18.36      2.68 o 
   3   1   3     1412.80     1361.27     15.49 o 
   4   1   3        4.54       -0.97      5.21 o 
   5   1   3       35.34       34.79      6.38 o 
  -5   2   3        0.80       -1.95      5.93 o 
  -4   2   3       16.83        9.28      4.75 o 
  -3   2   3      285.89      253.07     10.07 o 
  -2   2   3     3900.51     3765.13     19.75 o 
  -1   2   3     5134.60     5466.89    296.78 o 
   0   2   3     2025.71     2338.38     14.82 o 
   1   2   3     1211.35     1268.15     13.42 o 
   2   2   3      300.63      396.59      7.27 o 
   3   2   3      501.88      533.04     10.25 o 
   4   2   3       21.46       15.21      5.29 o 
   5   2   3       36.15       47.72     10.28 o 
  -5   3   3       66.76       57.54      7.36 o 
  -4   3   3      219.19      206.71      8.23 o 
  -3   3   3     1184.95     1089.83     28.93 o 
  -2   3   3      336.77      305.68      6.48 o 
  -1   3   3       39.38       42.04      2.62 o 
   0   3   3      635.53      752.44      6.11 o 
   1   3   3      461.01      542.01     18.45 o 
   2   3   3      127.44      125.21      4.58 o 
   3   3   3        1.94        9.50      5.68 o 
   4   3   3      389.10      398.98     24.61 o 
   5   3   3        0.21       -5.12      6.43 o 
  -5   4   3        0.18        0.01      5.65 o 
  -4   4   3        0.19        2.35      4.82 o 
  -3   4   3        1.28        6.31      8.08 o 
  -2   4   3     1451.34     1364.34     12.42 o 
  -1   4   3     7517.53     7323.60    370.14 o 
   0   4   3     1676.45     1793.38     15.06 o 
   1   4   3     1080.45     1160.78      9.59 o 
   2   4   3     7597.22     7767.48    974.11 o 
   3   4   3      261.07      240.73     34.82 o 
   4   4   3       56.62       65.07      5.96 o 
   5   4   3        0.07        4.68      6.06 o 
  -5   5   3        7.83       11.51      5.93 o 
  -4   5   3        0.87       12.59      4.71 o 
  -3   5   3       65.87       62.88      4.79 o 
  -2   5   3      471.43      412.66      8.56 o 
  -1   5   3       84.42       72.52      3.35 o 
   0   5   3     9266.87     9477.76     83.97 o 
   1   5   3      131.52      124.05      5.55 o 
   2   5   3       58.92       91.12     15.91 o 
   3   5   3      213.77      214.47     18.01 o 
   4   5   3      592.70      557.66     51.96 o 
   5   5   3      321.18      319.45     31.60 o 
  -5   6   3        2.92        4.46      5.24 o 
  -4   6   3        9.58        3.24      4.91 o 
  -3   6   3      118.21       96.29      5.69 o 
  -2   6   3     1804.85     1609.02     78.87 o 
  -1   6   3      177.31      190.02     13.00 o 
   0   6   3      725.31      777.49      5.84 o 
   1   6   3     2512.69     2669.37     95.45 o 
   2   6   3     1462.79     1573.27    170.57 o 
   3   6   3       31.28       24.74      4.59 o 
   4   6   3      204.27      229.84     47.17 o 
   5   6   3        4.28       -3.51      6.45 o 
  -5   7   3       35.40       37.34     17.91 o 
  -4   7   3      352.41      325.52     15.85 o 
  -3   7   3       22.32       25.22      4.18 o 
  -2   7   3       15.80       20.06      4.54 o 
  -1   7   3     4729.99     5427.37    232.66 o 
   0   7   3     2942.54     3341.95     50.66 o 
   1   7   3      817.89      887.04     28.07 o 
   2   7   3       31.23       22.28      3.48 o 
   3   7   3        5.24        5.37      3.80 o 
   4   7   3      136.69      126.97      7.88 o 
   5   7   3        2.58       -4.33      6.35 o 
  -5   8   3        2.02        0.31      8.72 o 
  -4   8   3        5.76        8.84      5.24 o 
  -3   8   3      170.87      159.90      7.14 o 
  -2   8   3      319.19      310.77     29.14 o 
  -1   8   3       79.83      107.14     14.30 o 
   0   8   3        1.51       -1.71      1.71 o 
   1   8   3        0.04       -1.90      3.06 o 
   2   8   3     1061.77     1063.63    133.44 o 
   3   8   3      160.50      147.79      9.17 o 
   4   8   3        1.59       -1.03      4.97 o 
   5   8   3        0.03        0.68      8.97 o 
  -5   9   3        4.40        2.56      7.13 o 
  -4   9   3      609.52      581.59     33.24 o 
  -3   9   3      559.20      505.93     17.16 o 
  -2   9   3      430.24      385.49     19.16 o 
  -1   9   3      265.18      310.63      7.32 o 
   0   9   3      142.47      169.76      4.29 o 
   1   9   3      662.35      804.77     11.37 o 
   2   9   3        0.39       -4.02      6.49 o 
   3   9   3       63.06       60.33     15.04 o 
   4   9   3       26.42       34.37      6.15 o 
  -4  10   3       65.71       56.24     12.67 o 
  -3  10   3       75.22       73.01     11.23 o 
  -2  10   3      841.87      818.02     61.42 o 
  -1  10   3      223.15      219.37      6.61 o 
   0  10   3      402.35      390.30      5.73 o 
   1  10   3     2505.82     2612.00     49.41 o 
   2  10   3      212.39      226.37     19.35 o 
   3  10   3       84.86       81.54      6.54 o 
   4  10   3       65.70       68.70     10.08 o 
  -4  11   3        0.57        4.75      5.89 o 
  -3  11   3        2.77        6.35      4.64 o 
  -2  11   3      108.92      106.46     14.24 o 
  -1  11   3      381.87      360.37      8.72 o 
   0  11   3      653.61      638.12      7.70 o 
   1  11   3     1283.17     1364.02     38.22 o 
   2  11   3        3.45       15.00      5.32 o 
   3  11   3      435.83      440.09     37.35 o 
   4  11   3       36.72       54.08      6.17 o 
  -4  12   3        9.50       19.11      5.95 o 
  -3  12   3      213.71      202.63      8.71 o 
  -2  12   3       57.94       56.56      5.08 o 
  -1  12   3      695.98      698.84     13.96 o 
   0  12   3      750.85      755.52      8.87 o 
   1  12   3       75.17       80.56      6.58 o 
   2  12   3     3904.48     3854.34    236.53 o 
   3  12   3       87.06       65.94      8.94 o 
   4  12   3        7.80        8.22      6.02 o 
  -4  13   3       38.23       29.46     11.03 o 
  -3  13   3       89.84       99.18      7.44 o 
  -2  13   3       14.77       17.99      5.03 o 
  -1  13   3        9.38       12.60      5.01 o 
   0  13   3      347.42      316.26      6.40 o 
   1  13   3      166.99      185.45     10.62 o 
   2  13   3      219.70      236.36      9.36 o 
   3  13   3       11.75       21.85      4.66 o 
   4  13   3       73.35       71.17      7.74 o 
  -4  14   3        0.97       -5.11     11.89 o 
  -3  14   3        0.42       -0.28      5.53 o 
  -2  14   3       93.26       90.63      8.61 o 
  -1  14   3        2.64        3.95      4.13 o 
   0  14   3        3.06        2.06      2.94 o 
   1  14   3      442.55      419.75     17.98 o 
   2  14   3       70.40       70.94     13.82 o 
   3  14   3      128.52      117.37      8.09 o 
  -3  15   3        7.52       18.17     11.08 o 
  -2  15   3        0.02        1.84      4.74 o 
  -1  15   3      157.34      153.93     12.21 o 
   0  15   3      982.69      979.59     11.82 o 
   1  15   3      185.47      202.77      8.45 o 
   2  15   3        1.93        3.85      4.60 o 
   3  15   3        9.75        4.69      5.92 o 
  -3  16   3      153.95      167.10     19.03 o 
  -2  16   3        1.01       -5.99      5.99 o 
  -1  16   3      614.96      597.77     13.81 o 
   0  16   3       45.32       50.68      4.63 o 
   1  16   3       90.16      101.27      7.14 o 
   2  16   3       39.31       49.36      6.16 o 
   3  16   3       13.94       14.00      7.02 o 
  -3  17   3        3.60        6.65      5.75 o 
  -2  17   3       63.37       56.50      7.23 o 
  -1  17   3      381.76      384.96     12.11 o 
   0  17   3      305.97      277.13      8.60 o 
   1  17   3        4.90       11.34      5.05 o 
   2  17   3       98.80      106.34      8.25 o 
   3  17   3      142.85      156.88     15.55 o 
  -2  18   3      225.82      237.32     11.25 o 
  -1  18   3        0.11       -6.02      6.02 o 
   0  18   3       18.51       21.66      4.70 o 
   1  18   3      354.21      347.62     11.74 o 
   2  18   3       50.19       52.89      6.97 o 
  -2  19   3       29.16       32.60      6.85 o 
  -1  19   3       36.31       31.30      6.48 o 
   0  19   3        0.09        3.85      3.73 o 
   1  19   3       20.95       11.05      6.28 o 
   2  19   3       21.74       25.78      6.26 o 
  -1  20   3       48.23       51.90      8.22 o 
   0  20   3       53.04       56.89      5.20 o 
   1  20   3       64.20       69.05      7.41 o 
  -4   0   4      209.94      176.37     11.26 o 
  -2   0   4     1475.34     1594.81     18.32 o 
   0   0   4      348.59      378.33      9.12 o 
   2   0   4     3178.12     3081.34     26.29 o 
   4   0   4     2006.64     1983.08     33.45 o 
  -5   1   4       26.12       30.96      9.16 o 
  -4   1   4       52.25       59.16      5.59 o 
  -3   1   4        0.44        1.17      3.11 o 
  -2   1   4        2.87        2.84      2.25 o 
  -1   1   4    12613.64    12128.29    397.91 o 
   0   1   4     3022.47     3148.66    102.84 o 
   1   1   4     2823.09     2859.62     33.71 o 
   2   1   4     1456.06     1404.66     12.58 o 
   3   1   4       92.79       94.01     10.34 o 
   4   1   4       32.98       39.38      5.74 o 
   5   1   4        3.02        6.55     10.14 o 
  -5   2   4        0.51       -4.94      5.96 o 
  -4   2   4      450.68      406.34     27.95 o 
  -3   2   4      436.71      422.70     31.09 o 
  -2   2   4      668.33      646.48     14.10 o 
  -1   2   4     1236.13     1332.14     31.37 o 
   0   2   4     6057.30     5779.58     55.78 o 
   1   2   4      283.01      309.50      7.21 o 
   2   2   4       28.79       22.72      4.32 o 
   3   2   4        0.16        3.57      3.05 o 
   4   2   4       13.72       13.42      5.10 o 
   5   2   4        4.48        2.08      5.65 o 
  -5   3   4       50.53       63.64      7.94 o 
  -4   3   4      279.35      286.25      9.51 o 
  -3   3   4     1193.53     1149.92     14.46 o 
  -2   3   4      666.09      609.86     44.12 o 
  -1   3   4       75.46       92.02      3.45 o 
   0   3   4      819.82      895.99      6.75 o 
   1   3   4     2473.17     2766.53     16.70 o 
   2   3   4       44.29       49.54      4.96 o 
   3   3   4      108.94      116.03      5.51 o 
   4   3   4      563.89      540.49     15.17 o 
   5   3   4      117.34      123.85      8.61 o 
  -5   4   4        0.03        7.33     10.83 o 
  -4   4   4      136.85      121.95     10.84 o 
  -3   4   4      234.68      196.51      6.96 o 
  -2   4   4        0.29        2.73      2.73 o 
  -1   4   4      849.48      870.73     17.34 o 
   0   4   4       38.02       58.67      2.60 o 
   1   4   4      133.55      130.68      6.67 o 
   2   4   4      114.39      115.06      5.26 o 
   3   4   4       37.97       39.03      4.49 o 
   4   4   4        5.53        2.65      5.16 o 
   5   4   4        3.46        2.59      5.81 o 
  -5   5   4       11.51       12.02     12.98 o 
  -4   5   4       30.56       26.00      5.40 o 
  -3   5   4       76.23       64.16      9.31 o 
  -2   5   4      447.37      407.34      8.08 o 
  -1   5   4     2652.79     2922.29     41.10 o 
   0   5   4     1099.00     1161.77      6.76 o 
   1   5   4     2213.84     2274.55     52.70 o 
   2   5   4        0.93        1.23      3.11 o 
   3   5   4      776.30      748.77     57.72 o 
   4   5   4      261.56      238.31     15.84 o 
   5   5   4        4.07        3.48      6.26 o 
  -5   6   4       82.80       80.07      7.88 o 
  -4   6   4       12.01        8.23      5.22 o 
  -3   6   4      171.27      136.95      6.56 o 
  -2   6   4      289.62      280.80     13.73 o 
  -1   6   4      685.96      690.76     17.31 o 
   0   6   4      445.29      517.32      7.52 o 
   1   6   4     1233.70     1405.42     12.18 o 
   2   6   4     1044.55     1239.72    122.44 o 
   3   6   4      979.03     1004.91    103.37 o 
   4   6   4        4.02        0.22      5.12 o 
   5   6   4       55.75       64.78      7.30 o 
  -5   7   4       11.38       -2.62      6.59 o 
  -4   7   4       72.99       61.04      6.30 o 
  -3   7   4       26.43       22.76      5.77 o 
  -2   7   4     2156.93     2055.43    152.58 o 
  -1   7   4       15.53       11.66      2.47 o 
   0   7   4     1726.29     1821.78     10.00 o 
   1   7   4      666.09      722.40     16.37 o 
   2   7   4      942.23      865.75     62.97 o 
   3   7   4        3.20        1.02      3.82 o 
   4   7   4        1.67       10.23      5.49 o 
   5   7   4       25.35       27.54      6.79 o 
  -5   8   4        1.04        5.87      6.68 o 
  -4   8   4        2.37       10.11      5.37 o 
  -3   8   4     1439.34     1356.63     56.64 o 
  -2   8   4      255.65      255.58     25.78 o 
  -1   8   4        8.26        8.24      3.62 o 
   0   8   4       93.17       88.29      4.44 o 
   1   8   4     2033.94     2116.89     16.61 o 
   2   8   4      121.77      124.51      9.09 o 
   3   8   4      120.35      121.34     21.10 o 
   4   8   4       87.63       94.29     11.73 o 
  -4   9   4       12.47       10.92     12.56 o 
  -3   9   4      111.46      114.65     19.09 o 
  -2   9   4      107.21       95.89      6.86 o 
  -1   9   4       26.67       43.49      3.68 o 
   0   9   4     1775.41     1877.26     10.95 o 
   1   9   4        0.37        0.34      3.04 o 
   2   9   4      117.00      100.17      6.74 o 
   3   9   4      266.36      249.77     15.20 o 
   4   9   4        0.13       10.24      4.84 o 
  -4  10   4      110.05      117.27      8.55 o 
  -3  10   4       92.77       95.94     16.88 o 
  -2  10   4       91.02       96.74      5.97 o 
  -1  10   4       37.00       46.14      4.00 o 
   0  10   4      262.21      237.63      4.80 o 
   1  10   4       67.69       78.98      4.78 o 
   2  10   4      193.77      198.45     16.65 o 
   3  10   4      344.44      311.62     15.93 o 
   4  10   4        2.53        5.85      5.11 o 
  -4  11   4       73.62       75.46     10.64 o 
  -3  11   4        0.72       -4.22      7.35 o 
  -2  11   4      421.68      394.12     48.61 o 
  -1  11   4      115.53       98.86      5.36 o 
   0  11   4      135.90      124.31      4.10 o 
   1  11   4     1098.55     1124.26     39.59 o 
   2  11   4      444.55      469.49     24.57 o 
   3  11   4      179.70      182.65     20.99 o 
   4  11   4        7.72       -2.96      7.74 o 
  -4  12   4       41.14       33.72      7.23 o 
  -3  12   4       68.42       49.15      6.30 o 
  -2  12   4       17.33       18.58      4.55 o 
  -1  12   4      173.69      181.45      6.98 o 
   0  12   4      504.64      529.61      7.70 o 
   1  12   4       83.88       82.17      6.02 o 
   2  12   4      645.80      646.42     21.89 o 
   3  12   4       13.99       18.47      4.34 o 
   4  12   4       66.40       57.37      7.04 o 
  -4  13   4       88.76       89.41     14.88 o 
  -3  13   4       30.55       31.42      6.74 o 
  -2  13   4        3.66       -4.15      7.80 o 
  -1  13   4        0.60        6.99      4.57 o 
   0  13   4        1.62       -2.21      2.77 o 
   1  13   4      641.14      622.03     12.61 o 
   2  13   4      156.90      133.54     11.40 o 
   3  13   4      118.57       95.73      8.11 o 
   4  13   4       17.71       23.77      6.24 o 
  -4  14   4      118.39      124.51     23.26 o 
  -3  14   4        1.13        6.16      5.29 o 
  -2  14   4      215.04      188.61      8.24 o 
  -1  14   4       11.50       12.99      4.52 o 
   0  14   4      560.59      585.35      8.72 o 
   1  14   4      487.06      483.90     12.29 o 
   2  14   4       34.72       36.32      5.20 o 
   3  14   4       40.58       45.62      6.44 o 
  -3  15   4        0.01        0.37      5.41 o 
  -2  15   4       67.60       71.62      6.87 o 
  -1  15   4      928.48      877.51     15.89 o 
   0  15   4      328.20      300.65      7.08 o 
   1  15   4       72.75       69.81      7.33 o 
   2  15   4        4.42        9.38     12.50 o 
   3  15   4        0.77        3.34      5.78 o 
  -3  16   4       16.17       17.61      6.26 o 
  -2  16   4       45.49       37.68      6.12 o 
  -1  16   4       23.72       16.43      6.27 o 
   0  16   4       69.33       56.76      5.04 o 
   1  16   4      147.68      130.71      8.41 o 
   2  16   4      354.82      359.99     15.87 o 
   3  16   4       80.01      102.60      9.92 o 
  -3  17   4       78.27       88.81      7.76 o 
  -2  17   4        5.12        3.35      6.02 o 
  -1  17   4      142.53      172.97      8.77 o 
   0  17   4        0.17        1.01      3.99 o 
   1  17   4        9.57        6.16      5.79 o 
   2  17   4      212.49      196.93     10.13 o 
  -2  18   4        0.33        6.12     10.14 o 
  -1  18   4      126.85      122.24      8.62 o 
   0  18   4      141.97      123.03      5.93 o 
   1  18   4        6.83       14.37      5.98 o 
   2  18   4        0.51       11.04      5.72 o 
  -2  19   4        0.27        7.63      5.61 o 
  -1  19   4        8.08        1.92      9.22 o 
   0  19   4        4.90       14.26      3.81 o 
   1  19   4        2.17       -0.62      5.70 o 
  -1  20   4       15.78       31.13     10.78 o 
   0  20   4       10.54        3.26      6.70 o 
   1  20   4      139.32      167.00      9.63 o 
  -5   0   5        9.67        0.56      9.58 o 
  -3   0   5      827.74      822.14     17.48 o 
  -1   0   5     6971.15     6522.23    139.57 o 
   1   0   5     5577.38     5406.47     29.95 o 
   3   0   5       92.11       81.20      7.80 o 
   5   0   5       28.34       10.86     12.09 o 
  -5   1   5       17.71       14.20      6.26 o 
  -4   1   5        1.77        0.81      4.57 o 
  -3   1   5       21.67       44.07      3.94 o 
  -2   1   5     1434.91     1508.16     39.73 o 
  -1   1   5      418.77      386.29      8.49 o 
   0   1   5     5240.47     4894.05     61.95 o 
   1   1   5       16.59       16.19      3.05 o 
   2   1   5     1471.18     1461.55     13.39 o 
   3   1   5      688.88      633.28     11.57 o 
   4   1   5       42.85       34.17      6.29 o 
   5   1   5       35.15       29.08      7.46 o 
  -5   2   5       64.38       81.52      7.17 o 
  -4   2   5        0.64        8.62      4.49 o 
  -3   2   5       77.79       74.40      4.98 o 
  -2   2   5      758.62      694.37     14.45 o 
  -1   2   5        0.15       -0.15      2.07 o 
   0   2   5    10863.98    10641.31    109.64 o 
   1   2   5       32.15       20.71      2.48 o 
   2   2   5      973.81     1105.66     20.98 o 
   3   2   5      377.74      371.94      9.55 o 
   4   2   5        0.05       -2.08      7.05 o 
   5   2   5       19.06       20.16      6.10 o 
  -5   3   5       15.63       23.78      8.88 o 
  -4   3   5       57.41       57.58      5.77 o 
  -3   3   5       74.95       71.80      9.31 o 
  -2   3   5      224.86      200.37      6.86 o 
  -1   3   5      349.68      345.52     27.55 o 
   0   3   5     9956.41     9712.52    157.53 o 
   1   3   5     2913.78     3132.03     46.75 o 
   2   3   5      597.85      644.92      9.78 o 
   3   3   5       17.16       18.02      4.08 o 
   4   3   5        1.52        5.14      4.68 o 
   5   3   5       57.22       79.20     12.48 o 
  -5   4   5        0.73        3.97      5.61 o 
  -4   4   5        0.04        2.40      4.49 o 
  -3   4   5      525.87      458.35     10.01 o 
  -2   4   5      751.57      704.69     31.17 o 
  -1   4   5     5498.12     5957.70     36.08 o 
   0   4   5     2054.58     2191.72     18.79 o 
   1   4   5        1.79        0.02      2.38 o 
   2   4   5       78.62      115.18      7.64 o 
   3   4   5      100.23       94.88      5.46 o 
   4   4   5       18.81       21.06      6.32 o 
   5   4   5        0.16       -0.84      5.67 o 
  -5   5   5       80.36       71.50      7.82 o 
  -4   5   5       61.73       64.04     11.39 o 
  -3   5   5       90.90       96.44      8.05 o 
  -2   5   5      215.22      208.22      6.13 o 
  -1   5   5     2156.60     2270.99     53.40 o 
   0   5   5      434.23      446.99      5.02 o 
   1   5   5     2229.93     2390.54     15.77 o 
   2   5   5      776.07      755.00     54.42 o 
   3   5   5      378.32      348.52      9.43 o 
   4   5   5       26.05       28.27      5.67 o 
   5   5   5       28.52       41.41      6.88 o 
  -5   6   5        7.67        0.22      6.52 o 
  -4   6   5       35.79       34.96      5.59 o 
  -3   6   5      192.58      160.29      6.86 o 
  -2   6   5      803.68      747.92     47.42 o 
  -1   6   5      855.92      955.28     31.54 o 
   0   6   5     1843.26     2099.24     21.33 o 
   1   6   5     3796.70     4371.92    111.83 o 
   2   6   5     1747.53     1765.09    136.36 o 
   3   6   5        0.79       -4.33      4.33 o 
   4   6   5        0.07        2.75      5.07 o 
   5   6   5       19.47       20.50      8.58 o 
  -5   7   5        2.67        7.33      5.68 o 
  -4   7   5      133.16      118.99      7.95 o 
  -3   7   5       98.34       88.75      5.96 o 
  -2   7   5      125.69      119.61     13.69 o 
  -1   7   5     1679.64     1723.88     40.86 o 
   0   7   5      610.76      606.05      8.25 o 
   1   7   5     1504.59     1588.07     14.56 o 
   2   7   5       57.30       53.76      6.05 o 
   3   7   5        0.45        5.64      5.10 o 
   4   7   5        0.65       -5.64      6.10 o 
  -5   8   5       13.79       20.98     10.42 o 
  -4   8   5      264.25      297.77     13.52 o 
  -3   8   5       42.61       44.30      5.47 o 
  -2   8   5       35.09       35.20      5.01 o 
  -1   8   5      119.98      107.12     11.76 o 
   0   8   5      112.82      136.23      3.51 o 
   1   8   5      313.60      344.93      8.66 o 
   2   8   5       97.07      101.85      5.15 o 
   3   8   5        4.73        4.34      5.32 o 
   4   8   5      377.08      400.90     40.04 o 
  -4   9   5       24.75       34.28     10.47 o 
  -3   9   5        4.75        8.59      7.52 o 
  -2   9   5      326.70      342.80     23.03 o 
  -1   9   5     1113.26     1202.57     61.27 o 
   0   9   5      345.96      354.45      5.48 o 
   1   9   5      830.00      810.36     14.60 o 
   2   9   5        6.75        6.68      3.30 o 
   3   9   5        1.27       -4.21      4.21 o 
   4   9   5        5.74        3.73     13.06 o 
  -4  10   5        6.47       10.91      9.11 o 
  -3  10   5       82.44       91.96     14.51 o 
  -2  10   5     1757.09     1769.73    154.67 o 
  -1  10   5      661.97      678.16     11.45 o 
   0  10   5      384.72      357.79      5.88 o 
   1  10   5     2045.01     2124.66     77.94 o 
   2  10   5      210.35      201.17     10.71 o 
   3  10   5        1.65        2.35      4.78 o 
   4  10   5        0.04        1.88      5.72 o 
  -4  11   5        4.64        0.20      5.85 o 
  -3  11   5       44.90       37.61      5.58 o 
  -2  11   5        4.10       -4.68      4.68 o 
  -1  11   5      399.51      398.49      9.22 o 
   0  11   5       21.11       22.62      2.87 o 
   1  11   5      487.96      521.09     11.00 o 
   2  11   5        6.45       13.70      4.10 o 
   3  11   5      200.30      219.90     16.00 o 
   4  11   5        9.87        9.10      5.80 o 
  -4  12   5        0.70       -0.74      6.24 o 
  -3  12   5      137.50      127.27     11.54 o 
  -2  12   5      203.51      208.20      9.67 o 
  -1  12   5       92.37       89.51      5.48 o 
   0  12   5      904.08      903.67      9.75 o 
   1  12   5      151.49      168.37     10.09 o 
   2  12   5       28.82       28.22      5.14 o 
   3  12   5       39.18       41.67      5.88 o 
   4  12   5       16.13       25.73      6.34 o 
  -4  13   5       67.30       79.42     16.55 o 
  -3  13   5      153.61      159.07     17.86 o 
  -2  13   5       21.31       21.67      4.74 o 
  -1  13   5       93.87       98.52      6.27 o 
   0  13   5      630.95      600.10      8.64 o 
   1  13   5      384.22      366.45     10.38 o 
   2  13   5       93.87       94.49      7.22 o 
   3  13   5        0.14       -3.48      7.16 o 
   4  13   5        2.46       12.40      7.66 o 
  -3  14   5       92.05       95.49     17.13 o 
  -2  14   5       18.16       13.59      5.03 o 
  -1  14   5       23.12       15.09     13.59 o 
   0  14   5       51.38       52.02      4.65 o 
   1  14   5     1207.50     1161.10     55.60 o 
   2  14   5      105.54       87.55      6.93 o 
   3  14   5       86.32       87.99      8.03 o 
  -3  15   5        8.51       -6.42      6.42 o 
  -2  15   5      122.11      134.90     13.85 o 
  -1  15   5       10.14       14.52      5.49 o 
   0  15   5       54.41       49.64      4.93 o 
   1  15   5        1.39        1.83      7.52 o 
   2  15   5       94.32       80.51      7.09 o 
   3  15   5      131.13      144.62     18.33 o 
  -3  16   5       23.56       18.69      6.67 o 
  -2  16   5       22.34       20.98      5.32 o 
  -1  16   5      435.38      405.92     12.08 o 
   0  16   5       71.67       72.75      4.77 o 
   1  16   5        3.20        5.58      7.41 o 
   2  16   5       23.48       25.49      6.10 o 
   3  16   5       35.97       50.29      7.25 o 
  -3  17   5        5.59       10.69      5.94 o 
  -2  17   5        9.05       15.05      5.51 o 
  -1  17   5      249.61      247.41     10.90 o 
   0  17   5      293.71      274.90      8.02 o 
   1  17   5        0.01        9.72      5.08 o 
   2  17   5       44.22       53.89      7.42 o 
  -2  18   5       14.92       21.38      6.48 o 
  -1  18   5       56.85       71.25      7.05 o 
   0  18   5       39.18       48.95      7.84 o 
   1  18   5      203.23      209.53     10.01 o 
   2  18   5       13.46       25.26      6.54 o 
  -1  19   5        5.65       12.15      6.01 o 
   0  19   5      160.64      182.06      7.16 o 
   1  19   5       26.64       45.61     10.30 o 
   0  20   5        7.06        5.08      4.25 o 
  -4   0   6        0.52       -6.35      6.35 o 
  -2   0   6     2029.83     1971.61     21.56 o 
   0   0   6     2177.35     2405.35     18.57 o 
   2   0   6     3998.87     3844.91     31.80 o 
   4   0   6      718.04      701.72     21.02 o 
  -5   1   6       83.44       98.14      7.72 o 
  -4   1   6       47.80       59.41      8.86 o 
  -3   1   6      476.51      489.92     17.02 o 
  -2   1   6     1406.05     1404.07     24.43 o 
  -1   1   6      850.23      910.42     11.48 o 
   0   1   6      908.14      925.22     12.84 o 
   1   1   6      372.29      380.38      8.39 o 
   2   1   6     1592.62     1663.35     14.89 o 
   3   1   6      161.31      156.85      6.97 o 
   4   1   6       22.42       18.46      5.49 o 
   5   1   6       60.50       64.47      7.63 o 
  -5   2   6       28.27       33.54      6.12 o 
  -4   2   6       11.49       11.26      4.90 o 
  -3   2   6      430.55      449.08      9.83 o 
  -2   2   6      924.35      935.05     11.18 o 
  -1   2   6     1583.78     1669.86     42.25 o 
   0   2   6     6750.54     6462.32     79.06 o 
   1   2   6      510.87      547.77      7.35 o 
   2   2   6        1.95        3.86      2.48 o 
   3   2   6      218.45      213.30      7.55 o 
   4   2   6      234.49      232.67      9.28 o 
   5   2   6        1.42        1.19      5.73 o 
  -5   3   6       14.35       27.02     10.14 o 
  -4   3   6       60.37       60.09      6.52 o 
  -3   3   6      211.79      191.07      7.39 o 
  -2   3   6     5601.41     6008.53     98.45 o 
  -1   3   6     1067.83     1175.88     13.50 o 
   0   3   6     1222.25     1167.66     10.53 o 
   1   3   6      540.70      645.55     13.86 o 
   2   3   6      128.54      126.09      7.30 o 
   3   3   6      777.41      733.36     12.92 o 
   4   3   6        6.78       11.30      4.71 o 
   5   3   6        5.15       -0.66      5.86 o 
  -5   4   6        0.52       -3.40      5.70 o 
  -4   4   6       44.02       52.19      9.41 o 
  -3   4   6        0.54       -0.51      3.82 o 
  -2   4   6     2057.22     2124.80     47.06 o 
  -1   4   6     2345.17     2465.18     16.41 o 
   0   4   6      590.87      674.40      5.85 o 
   1   4   6     8867.36     9219.31    138.81 o 
   2   4   6       92.82       90.76      6.52 o 
   3   4   6      387.59      373.69     30.57 o 
   4   4   6        3.69        9.12      7.46 o 
   5   4   6       26.27       28.66      9.66 o 
  -5   5   6        0.78        3.19      6.20 o 
  -4   5   6        4.91       11.81      9.44 o 
  -3   5   6       92.85       77.47      5.96 o 
  -2   5   6     3495.38     3636.03    172.90 o 
  -1   5   6      222.01      224.48      5.64 o 
   0   5   6       75.52       90.46      2.63 o 
   1   5   6     6507.98     7197.68     66.50 o 
   2   5   6     1332.54     1338.87     28.30 o 
   3   5   6       56.80       50.80      4.89 o 
   4   5   6      249.80      247.14      9.72 o 
   5   5   6       37.46       47.87      7.54 o 
  -5   6   6        2.98        0.22      6.27 o 
  -4   6   6      271.87      277.95      9.92 o 
  -3   6   6      174.75      158.17      8.42 o 
  -2   6   6      107.82      136.02     13.46 o 
  -1   6   6      239.87      265.17      6.57 o 
   0   6   6      153.64      159.91      4.27 o 
   1   6   6      140.15      222.70      6.23 o 
   2   6   6       37.37       34.91      6.63 o 
   3   6   6     1762.64     1823.21    135.13 o 
   4   6   6      242.52      244.43     21.80 o 
  -5   7   6       54.17       51.79      7.90 o 
  -4   7   6      224.89      222.99      9.84 o 
  -3   7   6        2.64       -0.75      4.33 o 
  -2   7   6       41.14       44.39      7.35 o 
  -1   7   6     1874.80     2048.60     54.06 o 
   0   7   6      683.33      803.09     16.38 o 
   1   7   6      625.99      656.22     13.41 o 
   2   7   6       80.60       85.60     14.88 o 
   3   7   6       26.94       21.63      6.43 o 
   4   7   6       11.84       25.96      7.32 o 
  -5   8   6       47.06       46.57     10.58 o 
  -4   8   6      156.52      142.46      9.45 o 
  -3   8   6        6.57        6.47      4.69 o 
  -2   8   6      361.30      337.74     29.51 o 
  -1   8   6      559.48      584.22     18.52 o 
   0   8   6        4.41        0.47      1.88 o 
   1   8   6     1524.37     1584.70     15.36 o 
   2   8   6       55.58       66.76      4.45 o 
   3   8   6       11.70       12.05      4.49 o 
   4   8   6       72.89       89.04     12.28 o 
  -4   9   6       32.43       37.34      9.66 o 
  -3   9   6       95.08       83.26      7.08 o 
  -2   9   6      122.67      135.61      7.86 o 
  -1   9   6      762.99      714.87     11.51 o 
   0   9   6      130.22      126.37      3.73 o 
   1   9   6       20.08       15.97      3.56 o 
   2   9   6      126.94      132.36      6.22 o 
   3   9   6        7.07        3.43      4.61 o 
   4   9   6      188.37      193.14      9.48 o 
  -4  10   6        0.34        0.28      5.77 o 
  -3  10   6      274.26      263.75     25.27 o 
  -2  10   6        0.55        3.57      7.74 o 
  -1  10   6       32.60       36.35      4.00 o 
   0  10   6     1271.85     1329.09     10.54 o 
   1  10   6       75.63       81.14      5.44 o 
   2  10   6        9.45        9.02      4.01 o 
   3  10   6       20.94       18.90      4.84 o 
   4  10   6      131.95      144.05     10.20 o 
  -4  11   6       27.44       19.04      6.36 o 
  -3  11   6       96.73       97.83     11.42 o 
  -2  11   6      161.23      156.18      7.10 o 
  -1  11   6        0.39       -2.13      3.60 o 
   0  11   6      123.98      133.22      4.27 o 
   1  11   6     2283.74     2312.44     60.88 o 
   2  11   6      923.07      925.53     21.11 o 
   3  11   6      112.76      110.65      7.39 o 
   4  11   6        8.97        1.18      6.40 o 
  -4  12   6        5.27        4.79      6.15 o 
  -3  12   6       23.17       26.62      7.58 o 
  -2  12   6       71.51       77.80      5.51 o 
  -1  12   6      719.97      716.48     18.77 o 
   0  12   6       57.61       61.83      4.33 o 
   1  12   6     1762.00     1765.27     49.60 o 
   2  12   6      106.06      118.31      6.60 o 
   3  12   6      147.28      150.92     12.21 o 
   4  12   6       17.87       15.67     16.29 o 
  -4  13   6        2.74       17.97      8.13 o 
  -3  13   6       19.40       20.09      6.03 o 
  -2  13   6      225.67      222.16      8.77 o 
  -1  13   6      625.33      599.04     37.79 o 
   0  13   6        3.82        8.05      3.51 o 
   1  13   6      641.04      623.71     16.35 o 
   2  13   6        8.23       10.54      4.39 o 
   3  13   6      397.37      390.03     39.84 o 
  -3  14   6       21.52       27.10      6.09 o 
  -2  14   6       15.99       12.46     14.26 o 
  -1  14   6      117.06       99.04      7.07 o 
   0  14   6     1105.89     1154.65     17.70 o 
   1  14   6      225.93      234.43      9.44 o 
   2  14   6      110.85      122.23     12.20 o 
   3  14   6       20.47        7.52      6.60 o 
  -3  15   6       94.73       86.98      8.25 o 
  -2  15   6       83.19       73.12      8.89 o 
  -1  15   6        0.33       -4.99      4.99 o 
   0  15   6       66.78       69.57      4.63 o 
   1  15   6       70.44       65.17     10.22 o 
   2  15   6      170.36      168.64      8.83 o 
   3  15   6       27.42       23.84      7.09 o 
  -3  16   6        0.06       12.41     10.72 o 
  -2  16   6        2.31       -7.91      8.38 o 
  -1  16   6      330.74      296.16     11.40 o 
   0  16   6       56.46       55.20      4.58 o 
   1  16   6       49.31       40.26     14.18 o 
   2  16   6      114.48      110.13     11.14 o 
   3  16   6       66.83       71.38      8.28 o 
  -2  17   6       20.08       22.11      6.60 o 
  -1  17   6       27.79       30.18      8.55 o 
   0  17   6       29.96       32.93      4.51 o 
   1  17   6       57.54       65.43     11.50 o 
   2  17   6      218.37      235.30     10.78 o 
  -2  18   6       57.85       50.39      6.90 o 
  -1  18   6       15.67       12.26      5.83 o 
   0  18   6      304.75      278.76      8.11 o 
   1  18   6       83.32       88.01      8.19 o 
   2  18   6        1.21       -2.45      6.40 o 
  -1  19   6        9.52        9.96      7.44 o 
   0  19   6        6.38        5.75      5.13 o 
   1  19   6       56.72       61.85      7.54 o 
  -5   0   7       15.11        5.07      9.80 o 
  -3   0   7       15.43       23.73      5.12 o 
  -1   0   7      166.69      119.57      5.80 o 
   1   0   7     4762.36     4774.22     31.43 o 
   3   0   7     1146.21     1164.98     23.11 o 
   5   0   7        6.61       11.47      8.35 o 
  -5   1   7        6.54       13.24     15.29 o 
  -4   1   7      302.84      362.10     15.03 o 
  -3   1   7        4.32        2.45      3.70 o 
  -2   1   7     1892.60     1962.97     24.25 o 
  -1   1   7       13.96       10.50      2.45 o 
   0   1   7      433.05      506.68      4.77 o 
   1   1   7       56.93       77.31      5.18 o 
   2   1   7       74.36       68.17      4.13 o 
   3   1   7     1775.53     1762.13     49.76 o 
   4   1   7       73.16       62.21      6.52 o 
   5   1   7        6.42       -4.53      5.98 o 
  -5   2   7      174.70      178.07     10.39 o 
  -4   2   7       50.40       65.96      6.00 o 
  -3   2   7       17.22       35.25      5.60 o 
  -2   2   7      733.44      780.45     14.32 o 
  -1   2   7      946.53      958.14     29.85 o 
   0   2   7       26.03       34.16      2.02 o 
   1   2   7       15.91       13.76      2.50 o 
   2   2   7      320.89      349.88     29.29 o 
   3   2   7      482.55      475.31     29.47 o 
   4   2   7      266.60      222.30      9.01 o 
   5   2   7       55.88       60.88      7.31 o 
  -5   3   7        9.39        1.88      6.46 o 
  -4   3   7        1.27        5.90      4.62 o 
  -3   3   7        0.17       15.41     12.75 o 
  -2   3   7      194.62      207.82      6.73 o 
  -1   3   7       65.96       49.45      3.28 o 
   0   3   7      511.03      491.00      5.16 o 
   1   3   7     1304.26     1245.61     43.49 o 
   2   3   7      649.64      693.10     15.59 o 
   3   3   7      129.27      136.57      8.44 o 
   4   3   7       91.93       95.05      6.77 o 
   5   3   7        8.52       15.62      5.75 o 
  -5   4   7        9.92        4.87      6.36 o 
  -4   4   7       97.83       90.76     11.09 o 
  -3   4   7       34.70       38.08      7.58 o 
  -2   4   7      102.09       99.63      5.52 o 
  -1   4   7      767.88      773.35     10.89 o 
   0   4   7     1631.89     1840.65      9.66 o 
   1   4   7      139.48      181.42      5.46 o 
   2   4   7      196.40      181.97      6.07 o 
   3   4   7        1.30        6.09      3.74 o 
   4   4   7      391.12      424.67     12.21 o 
   5   4   7       12.41       25.45      5.97 o 
  -5   5   7       24.42       33.96      6.61 o 
  -4   5   7        0.62       -3.65      5.22 o 
  -3   5   7        0.77       -0.75      4.09 o 
  -2   5   7        3.05       -0.71      5.90 o 
  -1   5   7       17.42       22.68      3.07 o 
   0   5   7      403.64      430.70      5.71 o 
   1   5   7      168.78      188.79     10.85 o 
   2   5   7      487.39      430.04     11.99 o 
   3   5   7       19.00        8.54      4.62 o 
   4   5   7      146.80      154.22     15.16 o 
  -5   6   7        8.51       12.59      9.02 o 
  -4   6   7       15.48       18.03      5.55 o 
  -3   6   7      107.82       99.66      6.55 o 
  -2   6   7       10.23        9.77      3.70 o 
  -1   6   7       80.96       74.76      4.18 o 
   0   6   7      723.66      808.24      6.97 o 
   1   6   7      293.84      285.67      6.99 o 
   2   6   7     1616.72     1616.02    118.95 o 
   3   6   7        0.01       -4.92      6.85 o 
   4   6   7      114.79      101.80     10.50 o 
  -5   7   7        0.15       11.77      8.02 o 
  -4   7   7        3.25        4.93      6.10 o 
  -3   7   7     1389.51     1331.71     95.50 o 
  -2   7   7       17.53       20.79      3.94 o 
  -1   7   7       75.82       69.53      4.06 o 
   0   7   7      475.86      432.37      6.25 o 
   1   7   7       25.21       32.82      3.27 o 
   2   7   7        1.23        3.16      3.36 o 
   3   7   7      200.03      183.45     16.76 o 
   4   7   7        6.97       10.74      5.17 o 
  -4   8   7      420.72      422.76     12.75 o 
  -3   8   7       20.67       24.00      5.26 o 
  -2   8   7      359.05      367.20      9.08 o 
  -1   8   7        0.03        0.58      3.07 o 
   0   8   7      923.76      944.09     19.01 o 
   1   8   7       26.43       30.45      3.58 o 
   2   8   7      156.82      123.37      7.19 o 
   3   8   7        8.83       10.10      5.29 o 
   4   8   7      158.62      172.25     18.00 o 
  -4   9   7       12.74       23.11      5.92 o 
  -3   9   7      238.94      244.04     19.35 o 
  -2   9   7      167.86      164.27      7.21 o 
  -1   9   7      612.68      611.31     10.74 o 
   0   9   7     1573.43     1568.43     13.18 o 
   1   9   7      700.76      713.81     11.89 o 
   2   9   7        3.90        1.97      3.57 o 
   3   9   7       49.07       41.86      5.67 o 
   4   9   7       29.63       27.57      6.32 o 
  -4  10   7       54.49       50.86      8.16 o 
  -3  10   7       32.63       39.14      5.63 o 
  -2  10   7        5.74        6.93      4.18 o 
  -1  10   7        4.87        7.61      3.44 o 
   0  10   7      107.14      111.15      4.02 o 
   1  10   7      123.99      131.61      6.20 o 
   2  10   7      287.37      256.10     11.38 o 
   3  10   7       26.11       17.85      5.00 o 
   4  10   7        1.50       10.49      5.53 o 
  -4  11   7       15.13       20.13      6.07 o 
  -3  11   7       13.45       16.45      5.41 o 
  -2  11   7      204.29      181.36     19.40 o 
  -1  11   7      164.50      165.43     10.04 o 
   0  11   7        2.34        1.84      2.89 o 
   1  11   7      541.42      501.90     11.22 o 
   2  11   7      129.66      125.97      7.17 o 
   3  11   7      113.30      127.12      7.70 o 
   4  11   7       29.76       28.97      6.79 o 
  -4  12   7        9.49       21.52      9.08 o 
  -3  12   7        0.24        2.01      5.35 o 
  -2  12   7       12.18        5.78      4.82 o 
  -1  12   7      139.14      123.32      6.68 o 
   0  12   7     1234.77     1270.56     14.12 o 
   1  12   7      492.84      536.00     12.24 o 
   2  12   7       68.81       65.23      7.47 o 
   3  12   7      208.98      196.15      9.98 o 
   4  12   7      130.19      121.17      9.66 o 
  -4  13   7       35.23       34.90      7.40 o 
  -3  13   7       24.42       20.09      6.26 o 
  -2  13   7       61.69       57.65      6.30 o 
  -1  13   7        1.77        0.21      4.54 o 
   0  13   7        0.54       -3.46      5.05 o 
   1  13   7       14.44       16.32      7.55 o 
   2  13   7       24.08       23.41      4.84 o 
   3  13   7        1.87       -2.37      5.37 o 
  -3  14   7        0.17       -0.40      5.62 o 
  -2  14   7      106.47       82.47      7.52 o 
  -1  14   7      708.13      703.23     14.45 o 
   0  14   7      157.08      143.50      6.18 o 
   1  14   7        7.85        6.80      5.26 o 
   2  14   7       23.61       36.16      5.07 o 
   3  14   7       96.52       93.82      7.93 o 
  -3  15   7       40.95       41.74      6.86 o 
  -2  15   7      307.01      308.33     11.00 o 
  -1  15   7       44.77       52.90      6.50 o 
   0  15   7      126.39      122.33      5.55 o 
   1  15   7        0.69        0.72      4.94 o 
   2  15   7        9.57       24.27     14.54 o 
   3  15   7       45.42       47.87      7.17 o 
  -3  16   7        0.52        3.03      5.89 o 
  -2  16   7       63.41       64.10      7.33 o 
  -1  16   7        0.39       -5.61      5.61 o 
   0  16   7        0.60        5.81      3.70 o 
   1  16   7      476.35      451.58     19.06 o 
   2  16   7        6.30        3.89      6.02 o 
  -2  17   7      113.78      115.21     10.81 o 
  -1  17   7        0.31       -5.82      5.82 o 
   0  17   7       42.21       39.20      4.60 o 
   1  17   7        6.48        9.61      7.83 o 
   2  17   7      132.78      134.01      9.20 o 
  -2  18   7        4.19       10.06      6.08 o 
  -1  18   7        2.01       -6.54      6.54 o 
   0  18   7        3.02        4.18      4.18 o 
   1  18   7       26.83       34.22      6.34 o 
  -1  19   7        3.34        1.85      6.25 o 
   0  19   7      124.10      114.40      6.35 o 
   1  19   7        6.03        0.32      5.93 o 
  -4   0   8      119.01      119.43      9.70 o 
  -2   0   8      678.34      692.13     14.17 o 
   0   0   8      236.23      253.70     30.01 o 
   2   0   8      711.54      681.98     15.40 o 
   4   0   8      222.65      218.29     14.05 o 
  -5   1   8       31.09       33.10      7.21 o 
  -4   1   8        1.09        3.71      8.74 o 
  -3   1   8      141.46      138.94      6.30 o 
  -2   1   8      901.44      925.15     11.78 o 
  -1   1   8      634.85      669.60      8.60 o 
   0   1   8     1268.10     1280.30      8.01 o 
   1   1   8      232.59      278.64      6.43 o 
   2   1   8      820.52      831.42     12.13 o 
   3   1   8      274.36      311.48      9.66 o 
   4   1   8      151.69      172.74     13.35 o 
  -5   2   8        0.46        2.30      6.99 o 
  -4   2   8       26.75       36.08      5.06 o 
  -3   2   8      339.21      316.50      8.96 o 
  -2   2   8        1.95       -0.17      3.62 o 
  -1   2   8      153.02      146.69      5.38 o 
   0   2   8     1019.61      955.52     12.36 o 
   1   2   8      207.18      213.42      5.78 o 
   2   2   8        0.87        7.50      3.15 o 
   3   2   8      199.65      183.46      8.12 o 
   4   2   8        9.73        4.23      5.23 o 
  -5   3   8        4.48       10.25      5.73 o 
  -4   3   8        4.71        8.59      8.24 o 
  -3   3   8       32.50       25.81      4.90 o 
  -2   3   8      646.00      630.11     38.82 o 
  -1   3   8     2202.59     2246.52     39.48 o 
   0   3   8     1648.84     1689.92      9.52 o 
   1   3   8      573.87      614.27      9.50 o 
   2   3   8       38.80       45.24      3.70 o 
   3   3   8       26.06       19.54      6.27 o 
   4   3   8       63.22       55.98      6.82 o 
  -5   4   8        5.02       22.20     14.56 o 
  -4   4   8      155.05      157.45     18.09 o 
  -3   4   8       15.24       13.56      7.38 o 
  -2   4   8     1486.87     1533.08     15.97 o 
  -1   4   8     1154.28     1186.86     12.10 o 
   0   4   8      274.99      259.71      5.24 o 
   1   4   8       26.09       30.25      3.65 o 
   2   4   8        2.33       -3.14      3.14 o 
   3   4   8      162.37      179.29      7.51 o 
   4   4   8       22.15       24.11      9.27 o 
  -5   5   8        0.11        9.14      6.08 o 
  -4   5   8       69.57       61.66      6.23 o 
  -3   5   8       22.75       17.04      4.91 o 
  -2   5   8      109.90      116.82      5.30 o 
  -1   5   8      786.69      799.73     24.98 o 
   0   5   8      392.34      380.08      7.02 o 
   1   5   8     2869.90     2730.82     49.92 o 
   2   5   8      332.80      311.90      8.43 o 
   3   5   8      106.29       99.77      8.11 o 
   4   5   8        3.26        9.29      5.49 o 
  -5   6   8       49.43       41.41      7.70 o 
  -4   6   8       71.94       71.41     12.84 o 
  -3   6   8      502.53      479.91     11.68 o 
  -2   6   8      112.68      128.87     17.61 o 
  -1   6   8      183.91      206.58      6.55 o 
   0   6   8      386.58      409.70      5.78 o 
   1   6   8      115.23      113.18      4.94 o 
   2   6   8      411.25      407.12      9.47 o 
   3   6   8      160.40      169.24      7.71 o 
   4   6   8        0.64       -2.68      5.30 o 
  -4   7   8        6.01        1.33      8.77 o 
  -3   7   8        9.73       16.70      4.94 o 
  -2   7   8       48.45       40.21      4.99 o 
  -1   7   8       51.99       45.17      4.15 o 
   0   7   8      479.75      515.40      7.12 o 
   1   7   8        0.42        2.70      2.78 o 
   2   7   8      116.23      134.90      5.91 o 
   3   7   8      187.02      180.82      8.47 o 
   4   7   8      184.29      219.72      9.91 o 
  -4   8   8        2.79        9.49      8.24 o 
  -3   8   8       25.73       26.75      5.29 o 
  -2   8   8        2.21        4.30      4.01 o 
  -1   8   8      792.71      763.93     40.28 o 
   0   8   8       33.77       26.97      4.13 o 
   1   8   8      210.66      171.14      9.71 o 
   2   8   8      125.98      108.24      6.09 o 
   3   8   8      101.04      105.44      7.27 o 
   4   8   8       28.77       31.97     13.76 o 
  -4   9   8        4.06        3.79      5.80 o 
  -3   9   8       27.38       37.99      9.97 o 
  -2   9   8       30.20       30.82      7.71 o 
  -1   9   8     1053.14     1122.48     14.29 o 
   0   9   8        0.04       -1.26      4.28 o 
   1   9   8      166.68      187.65      6.74 o 
   2   9   8      209.19      199.25      7.59 o 
   3   9   8       17.65       28.33      4.52 o 
   4   9   8       54.67       66.48     11.34 o 
  -4  10   8       22.53       10.71     12.20 o 
  -3  10   8      127.38      131.36      9.22 o 
  -2  10   8      497.70      496.20     38.40 o 
  -1  10   8        0.47       -1.02      3.96 o 
   0  10   8       19.76       15.29      2.92 o 
   1  10   8       56.95       55.67      5.43 o 
   2  10   8      741.90      772.16     14.67 o 
   3  10   8       23.70       21.21      5.67 o 
   4  10   8       86.38       89.31     12.01 o 
  -4  11   8        8.76        1.44      5.81 o 
  -3  11   8        1.16       -0.12      5.07 o 
  -2  11   8      179.30      181.27      7.78 o 
  -1  11   8       30.48       30.62      4.64 o 
   0  11   8     1286.48     1296.20     11.98 o 
   1  11   8      472.96      455.33     13.74 o 
   2  11   8      168.26      173.89      8.15 o 
   3  11   8       22.54       20.91      6.07 o 
   4  11   8        0.80       -0.37     13.48 o 
  -4  12   8      138.06      126.52     18.84 o 
  -3  12   8        6.28       11.19      5.15 o 
  -2  12   8        0.04       -1.58      4.51 o 
  -1  12   8      159.85      149.33      7.17 o 
   0  12   8      110.96      116.29      6.26 o 
   1  12   8       49.76       34.99      5.03 o 
   2  12   8       53.50       54.31      5.92 o 
   3  12   8       39.45       57.24      7.21 o 
  -3  13   8        6.29        3.23      5.37 o 
  -2  13   8       76.58       87.19      7.03 o 
  -1  13   8      198.04      181.58      8.36 o 
   0  13   8     1126.30     1078.77     12.10 o 
   1  13   8       46.92       45.95      9.94 o 
   2  13   8       16.73        9.16      5.45 o 
   3  13   8       74.48       80.02      7.75 o 
  -3  14   8       58.88       65.83      7.54 o 
  -2  14   8       25.84       33.39      5.88 o 
  -1  14   8       24.88       25.69      5.41 o 
   0  14   8      129.91      120.55      5.32 o 
   1  14   8       12.80       11.93      5.46 o 
   2  14   8        1.82        2.52      4.70 o 
   3  14   8        4.71        9.49      5.72 o 
  -3  15   8       20.81       29.33     14.98 o 
  -2  15   8      315.44      311.91     24.82 o 
  -1  15   8        7.37       10.38      5.23 o 
   0  15   8      579.63      538.38     12.04 o 
   1  15   8        6.18        3.41      5.06 o 
   2  15   8      147.44      158.22      8.71 o 
   3  15   8      111.54      103.31      9.12 o 
  -3  16   8        0.28       -6.24      6.24 o 
  -2  16   8       23.62       15.13      5.95 o 
  -1  16   8       34.60       35.20      5.87 o 
   0  16   8        1.74        0.61      6.48 o 
   1  16   8        4.64        6.25      5.80 o 
   2  16   8       56.48       58.24      7.64 o 
  -2  17   8       11.72       15.52      6.18 o 
  -1  17   8       22.32       20.18      6.05 o 
   0  17   8      218.72      264.86      7.75 o 
   1  17   8      165.39      197.19     10.17 o 
   2  17   8       92.25       96.57      8.84 o 
  -1  18   8       13.00       11.47      5.79 o 
   0  18   8        0.23       -3.20      4.19 o 
   1  18   8       93.22      102.54      8.31 o 
   0  19   8        3.89        6.47      4.45 o 
  -5   0   9       10.90       23.11      9.13 o 
  -3   0   9       26.74       22.62      8.24 o 
  -1   0   9      126.22      117.87      6.41 o 
   1   0   9     5246.56     5648.21     38.22 o 
   3   0   9     1672.99     1544.41     28.74 o 
  -5   1   9       40.24       45.77      7.99 o 
  -4   1   9      116.43      121.46     12.04 o 
  -3   1   9       13.85        9.86      4.61 o 
  -2   1   9      985.28      933.03     12.74 o 
  -1   1   9      437.29      444.65      8.34 o 
   0   1   9      198.76      169.52      4.94 o 
   1   1   9      673.31      795.46     10.26 o 
   2   1   9      779.86      750.00     16.10 o 
   3   1   9      566.27      608.93     12.64 o 
   4   1   9      122.05      125.99      8.19 o 
  -5   2   9        2.69        4.88      6.22 o 
  -4   2   9       33.93       39.24      5.29 o 
  -3   2   9      642.10      610.50     13.22 o 
  -2   2   9       16.76       22.61      9.39 o 
  -1   2   9     4284.62     4289.45     23.13 o 
   0   2   9       48.41       53.87      2.61 o 
   1   2   9        0.72        3.55      2.67 o 
   2   2   9       31.85       24.51      3.90 o 
   3   2   9      390.94      395.63     10.62 o 
   4   2   9       88.08       89.60      8.94 o 
  -5   3   9        3.35        1.19      6.16 o 
  -4   3   9        6.09        2.96      5.08 o 
  -3   3   9      194.62      214.50      8.38 o 
  -2   3   9      175.07      178.60      6.45 o 
  -1   3   9     1118.04     1211.88     14.34 o 
   0   3   9     1598.47     1708.24     25.65 o 
   1   3   9        5.27        1.40      2.42 o 
   2   3   9      117.50      121.56      5.77 o 
   3   3   9        4.83        3.29      4.25 o 
   4   3   9       41.95       46.72     10.28 o 
  -5   4   9        6.92       14.93      5.59 o 
  -4   4   9        0.04       -5.28      5.28 o 
  -3   4   9     1122.55     1140.22     16.13 o 
  -2   4   9      161.29      145.12     12.02 o 
  -1   4   9       48.27       44.04      3.76 o 
   0   4   9       28.57       23.47      2.33 o 
   1   4   9     1093.90     1127.30     35.45 o 
   2   4   9      127.44      130.44      6.01 o 
   3   4   9      182.98      187.48      7.90 o 
   4   4   9       14.78       16.61      5.56 o 
  -5   5   9        2.90       -2.35      6.79 o 
  -4   5   9        4.76        3.50      5.59 o 
  -3   5   9     1241.29     1282.42     58.88 o 
  -2   5   9       14.30       13.59      6.52 o 
  -1   5   9        5.83        4.74      5.12 o 
   0   5   9     2408.37     2753.81     18.97 o 
   1   5   9      873.35      948.41     37.40 o 
   2   5   9      548.32      553.09     15.85 o 
   3   5   9        8.72       -6.17      7.32 o 
   4   5   9       80.28       83.02      6.89 o 
  -4   6   9        3.92        9.25      9.02 o 
  -3   6   9       52.52       62.44      6.55 o 
  -2   6   9        4.95        1.69      3.40 o 
  -1   6   9       90.84       80.69      4.69 o 
   0   6   9     1461.31     1536.24     16.77 o 
   1   6   9       26.24       21.13      4.18 o 
   2   6   9      758.39      787.16     13.25 o 
   3   6   9       12.83       13.05     10.36 o 
   4   6   9      163.85      181.55     10.70 o 
  -4   7   9       58.10       53.31      7.05 o 
  -3   7   9       96.37       89.43      8.94 o 
  -2   7   9       11.28       13.32      4.17 o 
  -1   7   9       19.92       21.01      3.28 o 
   0   7   9     2004.38     2226.60     13.11 o 
   1   7   9      356.14      371.79      8.58 o 
   2   7   9      385.39      402.20     10.33 o 
   3   7   9      761.36      763.14     15.50 o 
   4   7   9       98.60      104.83     11.84 o 
  -4   8   9        5.11        0.48      5.76 o 
  -3   8   9        0.20        2.26      4.58 o 
  -2   8   9     1060.96     1125.32     71.85 o 
  -1   8   9       51.51       57.23      6.74 o 
   0   8   9     1970.46     2090.85     19.05 o 
   1   8   9       10.88        2.97      3.74 o 
   2   8   9       64.87       63.10      5.30 o 
   3   8   9      109.98       94.02      6.93 o 
   4   8   9       78.98       73.77     11.23 o 
  -4   9   9      128.36      141.30     12.85 o 
  -3   9   9        0.23        4.35      4.60 o 
  -2   9   9        0.18       -4.25      4.25 o 
  -1   9   9      181.07      169.18      7.04 o 
   0   9   9     1469.68     1587.88     12.59 o 
   1   9   9       15.45       17.30      3.94 o 
   2   9   9        6.69        2.68      4.79 o 
   3   9   9      406.87      401.48     11.40 o 
   4   9   9        2.68        1.23      6.21 o 
  -4  10   9        9.09       18.29      5.69 o 
  -3  10   9       18.71       20.80      5.50 o 
  -2  10   9       24.88       21.14      4.80 o 
  -1  10   9        1.19        3.23      8.91 o 
   0  10   9      445.06      435.25      7.42 o 
   1  10   9      374.34      371.56     10.33 o 
   2  10   9      696.88      689.09     19.90 o 
   3  10   9       56.83       42.98      6.45 o 
   4  10   9        1.63       -6.42      6.42 o 
  -4  11   9       23.13       25.77      6.38 o 
  -3  11   9      186.34      204.96      9.29 o 
  -2  11   9       10.74        5.12      4.62 o 
  -1  11   9       10.67       12.59      4.07 o 
   0  11   9     1554.90     1579.94     14.82 o 
   1  11   9      875.35      860.52     14.98 o 
   2  11   9        9.91        1.11      4.61 o 
   3  11   9      204.43      215.12      9.54 o 
  -4  12   9        9.91        7.79     11.42 o 
  -3  12   9        2.06       -3.03      5.70 o 
  -2  12   9      104.18       80.14     13.18 o 
  -1  12   9       56.06       51.30     12.79 o 
   0  12   9        0.33        0.40      3.89 o 
   1  12   9      185.82      197.11      8.29 o 
   2  12   9        1.84        5.53      6.32 o 
   3  12   9       41.87       38.74      6.73 o 
  -3  13   9        0.38        5.64      5.53 o 
  -2  13   9       71.16       59.34     13.29 o 
  -1  13   9      437.15      447.93     21.16 o 
   0  13   9       76.84       73.38      6.56 o 
   1  13   9      160.61      149.69      7.55 o 
   2  13   9      508.83      563.29     21.69 o 
   3  13   9       76.00       91.56      7.71 o 
  -3  14   9       89.30      102.66      8.29 o 
  -2  14   9       54.56       52.71      6.58 o 
  -1  14   9      418.67      429.31     11.84 o 
   0  14   9        0.19       -0.66      3.47 o 
   1  14   9        3.09       -4.33      4.33 o 
   2  14   9       11.37       10.74      5.67 o 
   3  14   9       16.28       17.58      6.12 o 
  -3  15   9        1.69        3.80      5.58 o 
  -2  15   9      111.90      119.61     10.48 o 
  -1  15   9       65.41       77.35     16.82 o 
   0  15   9      214.83      233.65      8.14 o 
   1  15   9        3.64        7.18      5.19 o 
   2  15   9      117.64      128.21      8.73 o 
  -2  16   9        1.19        5.39      5.80 o 
  -1  16   9       28.33       34.11      6.22 o 
   0  16   9      168.06      170.74      6.47 o 
   1  16   9      509.97      501.02     14.25 o 
   2  16   9       93.75      108.29      8.63 o 
  -2  17   9        2.75        3.39      5.54 o 
  -1  17   9       66.49       78.82      7.34 o 
   0  17   9       27.90       32.44      5.58 o 
   1  17   9       22.39       18.94      6.20 o 
  -1  18   9      184.83      182.37     10.47 o 
   0  18   9        0.11        4.56      4.18 o 
   1  18   9        0.70        5.18      7.94 o 
  -4   0  10        0.03       -0.50      6.96 o 
  -2   0  10        0.12        6.35      4.23 o 
   0   0  10      709.38      693.59     10.10 o 
   2   0  10     1666.53     1638.95     24.50 o 
   4   0  10       16.59        1.06      8.19 o 
  -5   1  10       39.79       48.36      7.44 o 
  -4   1  10        3.85       11.56      4.86 o 
  -3   1  10       26.27       30.99      5.03 o 
  -2   1  10       58.90       62.59      4.65 o 
  -1   1  10      116.66      114.02      9.59 o 
   0   1  10       20.60       19.82      2.31 o 
   1   1  10      262.47      266.46     10.19 o 
   2   1  10      342.07      334.91      9.00 o 
   3   1  10      139.30      134.91      7.00 o 
   4   1  10        0.13        5.55      5.24 o 
  -5   2  10       18.66       11.86      7.03 o 
  -4   2  10        8.69        6.79      5.35 o 
  -3   2  10      225.25      232.13      8.67 o 
  -2   2  10       60.68       66.39      4.77 o 
  -1   2  10     1041.56      984.89     12.05 o 
   0   2  10       32.01       30.44      2.63 o 
   1   2  10     1584.88     1565.53     15.39 o 
   2   2  10     2177.63     2192.13     57.61 o 
   3   2  10       11.53        7.20      4.32 o 
   4   2  10       79.16       90.85      7.27 o 
  -5   3  10        6.57        2.17      6.30 o 
  -4   3  10        0.42       -6.15      6.15 o 
  -3   3  10       45.32       51.38      5.98 o 
  -2   3  10      578.31      587.92     14.06 o 
  -1   3  10      969.15     1007.73     12.26 o 
   0   3  10     2229.58     2500.53     17.68 o 
   1   3  10        0.60        5.29      4.07 o 
   2   3  10      180.83      166.73     11.74 o 
   3   3  10       17.90       26.73      4.57 o 
   4   3  10        0.25       -3.81      5.05 o 
  -4   4  10        5.39        1.63      5.30 o 
  -3   4  10        1.02        3.39      5.18 o 
  -2   4  10      303.16      331.32      8.46 o 
  -1   4  10       26.32       25.34      3.70 o 
   0   4  10     2874.52     3005.50     26.54 o 
   1   4  10      503.52      449.86      9.31 o 
   2   4  10      617.05      566.76     22.06 o 
   3   4  10      689.50      657.76     18.67 o 
   4   4  10        0.03        1.07      5.14 o 
  -4   5  10       10.45        7.41      6.07 o 
  -3   5  10       97.04      100.42      7.30 o 
  -2   5  10       87.35       77.16     11.45 o 
  -1   5  10      800.23      865.13     12.63 o 
   0   5  10      513.78      494.50      6.99 o 
   1   5  10      379.74      361.07      8.67 o 
   2   5  10      152.57      151.77      6.74 o 
   3   5  10        0.32       11.83      4.66 o 
   4   5  10       27.70       21.89      6.88 o 
  -4   6  10      111.46      115.17     10.11 o 
  -3   6  10        2.01        4.12      4.94 o 
  -2   6  10        9.99       16.27      3.79 o 
  -1   6  10        2.32        2.66      3.23 o 
   0   6  10       21.99       15.98      2.75 o 
   1   6  10      397.08      406.06      9.34 o 
   2   6  10      184.78      151.91      7.10 o 
   3   6  10       15.80       12.49      8.63 o 
   4   6  10       47.22       34.93      7.20 o 
  -4   7  10       36.53       27.45      6.74 o 
  -3   7  10        1.50        4.13      4.90 o 
  -2   7  10       33.92       35.20     13.87 o 
  -1   7  10       87.42       81.42      5.43 o 
   0   7  10        0.67        2.93      3.35 o 
   1   7  10      122.47      141.88      6.38 o 
   2   7  10       25.88       28.96      4.61 o 
   3   7  10       71.13       67.64      6.40 o 
   4   7  10        3.48       -0.91      6.63 o 
  -4   8  10        1.12       -0.14      5.57 o 
  -3   8  10      118.81      117.41     12.32 o 
  -2   8  10       15.93       20.24      7.19 o 
  -1   8  10      208.42      221.14      7.75 o 
   0   8  10      358.04      351.19      6.50 o 
   1   8  10       57.16       48.68      4.67 o 
   2   8  10      271.49      266.48      8.79 o 
   3   8  10      139.28      155.83      8.26 o 
   4   8  10        2.98       14.26      5.59 o 
  -4   9  10        2.50       -0.84      6.62 o 
  -3   9  10        8.72        8.88      4.96 o 
  -2   9  10       54.35       48.06      5.93 o 
  -1   9  10      315.54      305.55      8.98 o 
   0   9  10        0.02        0.28      3.34 o 
   1   9  10       37.01       24.80      4.94 o 
   2   9  10      113.59      132.94      7.09 o 
   3   9  10       23.33       29.24      6.77 o 
   4   9  10        2.95       -4.92      6.24 o 
  -4  10  10       18.62       24.13      6.87 o 
  -3  10  10      312.07      324.58     11.12 o 
  -2  10  10        9.09       10.16      4.40 o 
  -1  10  10      272.85      275.76      9.09 o 
   0  10  10      142.78      137.43      7.23 o 
   1  10  10      757.99      754.20     14.08 o 
   2  10  10        0.78        3.95      4.53 o 
   3  10  10       25.77       15.18      9.97 o 
  -4  11  10        6.92        7.06      6.10 o 
  -3  11  10       22.12       18.46      5.98 o 
  -2  11  10       31.75       29.10      5.56 o 
  -1  11  10      571.05      575.19     12.44 o 
   0  11  10     1069.80     1098.31     15.72 o 
   1  11  10       19.73       13.90      4.80 o 
   2  11  10       33.47       34.25      5.32 o 
   3  11  10       42.17       42.64      6.81 o 
  -3  12  10        0.42       -5.79      5.80 o 
  -2  12  10      226.47      223.54      9.58 o 
  -1  12  10        1.26       -0.32      5.76 o 
   0  12  10        0.09       -3.35      3.35 o 
   1  12  10      289.71      332.56     10.30 o 
   2  12  10      184.10      193.01     20.10 o 
   3  12  10      366.57      325.03     16.96 o 
  -3  13  10        3.07       -3.81      5.89 o 
  -2  13  10      334.85      338.61     40.73 o 
  -1  13  10       40.55       53.16      5.90 o 
   0  13  10       31.90       23.48      3.88 o 
   1  13  10       16.32       11.48      9.33 o 
   2  13  10       30.47       37.16      5.92 o 
   3  13  10        0.33       -3.50      5.79 o 
  -3  14  10       23.89       30.76      6.70 o 
  -2  14  10        9.92       13.79     18.05 o 
  -1  14  10        5.25        4.62      6.54 o 
   0  14  10        5.31        8.38      7.59 o 
   1  14  10       37.20       39.12      9.44 o 
   2  14  10       25.08       34.09      5.77 o 
  -2  15  10       22.60       37.33      9.11 o 
  -1  15  10       24.22       25.79     11.06 o 
   0  15  10       41.55       32.47      4.60 o 
   1  15  10       20.81        9.06      8.91 o 
   2  15  10      150.54      130.66      8.67 o 
  -2  16  10        1.49        7.41      5.47 o 
  -1  16  10       39.74       38.65      6.27 o 
   0  16  10       84.21       90.77      6.05 o 
   1  16  10       81.95       99.25      7.82 o 
   2  16  10        9.45       -2.21      6.23 o 
  -2  17  10        3.68       18.66      8.35 o 
  -1  17  10       37.35       35.24      7.07 o 
   0  17  10       58.34       50.45      6.88 o 
   1  17  10        6.47        3.29      6.24 o 
  -1  18  10        2.55        6.14     13.03 o 
   0  18  10       11.10       19.35      4.54 o 
  -3   0  11        7.57        2.39      7.07 o 
  -1   0  11      190.93      178.81      8.59 o 
   1   0  11      493.71      478.69     13.69 o 
   3   0  11      897.17      931.47     23.00 o 
  -4   1  11        3.10        2.54      4.96 o 
  -3   1  11      143.26      164.24     12.85 o 
  -2   1  11      148.01      118.79      6.07 o 
  -1   1  11      138.05      125.05      5.48 o 
   0   1  11     1429.32     1383.43     13.03 o 
   1   1  11      286.39      283.26     15.77 o 
   2   1  11     1208.73     1195.17     19.28 o 
   3   1  11       97.31       97.29      9.25 o 
   4   1  11        0.03       -3.30      5.39 o 
  -4   2  11        6.02       12.99      5.32 o 
  -3   2  11      184.09      180.16      7.92 o 
  -2   2  11       95.50      102.99     10.59 o 
  -1   2  11      220.94      207.84      6.72 o 
   0   2  11     1096.59     1155.97     15.03 o 
   1   2  11      304.04      268.10      7.46 o 
   2   2  11        0.27        0.65      5.90 o 
   3   2  11        2.44        3.14      9.08 o 
   4   2  11        3.81        4.39      5.12 o 
  -4   3  11       60.47       67.98     11.48 o 
  -3   3  11      237.16      219.30      8.87 o 
  -2   3  11        1.84       13.90     11.44 o 
  -1   3  11        2.18        1.43      3.51 o 
   0   3  11      308.86      276.42      7.91 o 
   1   3  11       98.67       89.55      5.55 o 
   2   3  11       61.36       41.03      5.32 o 
   3   3  11       48.05       50.40     13.70 o 
   4   3  11       69.94       68.91      6.89 o 
  -4   4  11        0.06       -4.09      5.75 o 
  -3   4  11        0.71        3.53      5.85 o 
  -2   4  11       27.51       28.69      4.63 o 
  -1   4  11      151.88      121.58      5.81 o 
   0   4  11       24.20       17.99      3.30 o 
   1   4  11      163.80      161.83      6.44 o 
   2   4  11      184.14      160.52     13.49 o 
   3   4  11        4.37       -0.45      4.54 o 
   4   4  11       25.60       33.62      6.46 o 
  -4   5  11       36.80       46.08      6.85 o 
  -3   5  11        7.08       14.66      4.73 o 
  -2   5  11       44.87       48.03      4.43 o 
  -1   5  11      105.71       97.26      5.36 o 
   0   5  11      102.65       94.04      4.72 o 
   1   5  11      160.27      156.55      6.30 o 
   2   5  11      385.71      370.04     18.78 o 
   3   5  11       74.39       69.77      7.27 o 
   4   5  11        7.39       12.94      6.00 o 
  -4   6  11      165.39      163.21      9.50 o 
  -3   6  11        0.73       -5.12      5.12 o 
  -2   6  11        0.22        1.02      3.87 o 
  -1   6  11      104.75       96.12     12.21 o 
   0   6  11      327.72      343.64      9.90 o 
   1   6  11      102.76      103.65      5.81 o 
   2   6  11        0.01        5.29      8.08 o 
   3   6  11       27.81       37.00      5.56 o 
   4   6  11      334.80      410.36     20.02 o 
  -4   7  11        1.08        1.31      5.90 o 
  -3   7  11       47.24       53.00      8.44 o 
  -2   7  11        1.47        3.92      4.06 o 
  -1   7  11      137.02      119.94     13.80 o 
   0   7  11        0.09       -1.05      2.53 o 
   1   7  11     1099.84     1120.43     15.68 o 
   2   7  11       32.98       39.31      5.18 o 
   3   7  11       30.22       48.24      6.34 o 
   4   7  11        0.01       -2.34      8.74 o 
  -4   8  11       51.14       61.85      7.11 o 
  -3   8  11       32.34       36.99      5.89 o 
  -2   8  11      691.88      727.24     40.23 o 
  -1   8  11       66.86       56.12      5.57 o 
   0   8  11      411.02      383.35      7.05 o 
   1   8  11        8.06       10.54      4.15 o 
   2   8  11       84.03       90.53      6.35 o 
   3   8  11       31.13       42.82      5.88 o 
   4   8  11       31.11       34.47      7.02 o 
  -4   9  11       19.79       18.33      6.73 o 
  -3   9  11        2.60        1.00      4.78 o 
  -2   9  11        6.13       -1.66      4.88 o 
  -1   9  11       75.49       77.96      6.09 o 
   0   9  11        8.92       12.03      3.02 o 
   1   9  11      574.91      550.93     18.41 o 
   2   9  11       11.73       12.46      4.70 o 
   3   9  11      185.40      184.86      9.14 o 
  -4  10  11       13.90       25.59      6.64 o 
  -3  10  11        0.91        4.04      5.49 o 
  -2  10  11       41.94       36.54      5.55 o 
  -1  10  11       57.07       63.43      5.48 o 
   0  10  11       31.70       38.03      3.63 o 
   1  10  11       88.33       85.46      9.83 o 
   2  10  11       37.43       56.94      6.82 o 
   3  10  11        5.45        3.64      6.01 o 
  -3  11  11       21.73       20.87      6.91 o 
  -2  11  11        1.51        0.32      4.58 o 
  -1  11  11        0.23        1.70      5.04 o 
   0  11  11      284.20      279.41      7.89 o 
   1  11  11      115.49      106.77      7.45 o 
   2  11  11        2.93        9.57      6.35 o 
   3  11  11        2.94        0.53      7.41 o 
  -3  12  11        6.15       14.12      5.57 o 
  -2  12  11       47.00       55.69      6.44 o 
  -1  12  11       13.57       19.24      8.52 o 
   0  12  11       12.63        2.39      5.33 o 
   1  12  11       49.58       49.89      6.06 o 
   2  12  11        3.88       10.58      5.23 o 
   3  12  11       25.14       30.43      7.21 o 
  -3  13  11        5.76       17.19      6.36 o 
  -2  13  11       21.50       23.18      6.40 o 
  -1  13  11        4.19        0.72      5.85 o 
   0  13  11       10.61        4.27      4.32 o 
   1  13  11       24.22       23.93      5.77 o 
   2  13  11      140.90      161.35     12.76 o 
   3  13  11        1.20        3.44      7.74 o 
  -3  14  11      129.97      131.49      9.37 o 
  -2  14  11        0.15        4.90      5.53 o 
  -1  14  11      789.59      746.92     16.52 o 
   0  14  11       66.55       72.32      4.91 o 
   1  14  11       12.34       13.89      5.75 o 
   2  14  11        3.08        2.86      5.55 o 
  -2  15  11       24.56       26.27      6.79 o 
  -1  15  11       29.29       34.55     12.31 o 
   0  15  11       40.17       35.81      5.20 o 
   1  15  11       56.51       47.42      6.92 o 
   2  15  11      200.54      234.70     14.08 o 
  -2  16  11        3.02       -6.15      6.15 o 
  -1  16  11        0.32       -0.25      5.91 o 
   0  16  11       94.65       92.49      5.59 o 
   1  16  11      140.62      139.57      9.09 o 
  -1  17  11        8.78        8.02      5.61 o 
   0  17  11      188.87      206.62      8.00 o 
   1  17  11        4.92       14.93      6.35 o 
  -4   0  12        4.38       12.03      6.63 o 
  -2   0  12        1.92        7.74      5.57 o 
   0   0  12       19.57       23.19      9.27 o 
   2   0  12       43.70       50.92      7.30 o 
   4   0  12      144.46      138.38     13.71 o 
  -4   1  12        6.96       14.90      5.44 o 
  -3   1  12        6.89        6.76      4.51 o 
  -2   1  12      179.95      189.31      7.23 o 
  -1   1  12       10.96       19.62      3.87 o 
   0   1  12      442.13      440.00     10.03 o 
   1   1  12       21.95       14.23     14.79 o 
   2   1  12     1439.10     1428.26     18.87 o 
   3   1  12       39.53       46.12      5.79 o 
   4   1  12      320.72      319.17     12.01 o 
  -4   2  12       69.64       73.82      7.19 o 
  -3   2  12       88.87       89.37      6.84 o 
  -2   2  12       34.99       33.76      7.13 o 
  -1   2  12      642.59      624.43     11.23 o 
   0   2  12        1.40       -2.45      2.45 o 
   1   2  12     1048.86     1095.55     34.77 o 
   2   2  12        0.39        5.94      4.17 o 
   3   2  12        0.13        1.40      4.57 o 
   4   2  12       17.97       20.28      5.99 o 
  -4   3  12      161.90      148.95      9.42 o 
  -3   3  12       25.70       35.96      5.84 o 
  -2   3  12      580.82      597.33     15.09 o 
  -1   3  12        8.07        9.76      3.80 o 
   0   3  12      185.13      192.71      5.03 o 
   1   3  12      197.29      189.64      7.00 o 
   2   3  12     1021.70      998.69     22.55 o 
   3   3  12      115.85      104.96      7.55 o 
   4   3  12        1.17       -0.63      5.57 o 
  -4   4  12      132.79      122.80      8.81 o 
  -3   4  12       78.34       85.91      6.48 o 
  -2   4  12      297.05      303.38     16.26 o 
  -1   4  12      124.17      127.27      6.48 o 
   0   4  12      714.98      698.46     18.06 o 
   1   4  12        6.14        7.12      6.52 o 
   2   4  12      300.04      319.44      9.68 o 
   3   4  12      362.63      363.84     11.76 o 
   4   4  12        9.26        0.64      6.30 o 
  -4   5  12        0.05        4.73      6.04 o 
  -3   5  12       77.20       76.83      6.60 o 
  -2   5  12       44.22       51.06     10.45 o 
  -1   5  12        4.83       10.81      3.88 o 
   0   5  12       31.47       30.20      2.96 o 
   1   5  12      269.05      283.79     12.19 o 
   2   5  12       62.04       61.82      8.13 o 
   3   5  12       42.78       44.21      6.15 o 
   4   5  12      139.79      142.57     10.26 o 
  -4   6  12       19.24       15.12      8.41 o 
  -3   6  12       83.11       84.56      7.27 o 
  -2   6  12       45.08       55.60     15.90 o 
  -1   6  12      498.97      488.21     10.94 o 
   0   6  12       22.22       22.29      3.91 o 
   1   6  12        4.39        0.93      3.80 o 
   2   6  12      348.11      331.17     12.67 o 
   3   6  12      168.04      177.27      8.97 o 
   4   6  12       28.27       28.11      7.66 o 
  -4   7  12       17.19       17.20      6.90 o 
  -3   7  12       65.95       73.35      7.86 o 
  -2   7  12       17.19       12.97      4.81 o 
  -1   7  12     1226.51     1280.14     16.68 o 
   0   7  12        8.53        9.80      2.66 o 
   1   7  12      193.51      185.58      8.08 o 
   2   7  12      156.94      133.14      8.61 o 
   3   7  12        6.71        8.05      5.30 o 
  -4   8  12        8.49        3.82      6.79 o 
  -3   8  12       11.67       20.20      9.61 o 
  -2   8  12       38.02       38.13      8.91 o 
  -1   8  12      333.22      347.92     10.39 o 
   0   8  12      186.93      199.48      8.40 o 
   1   8  12       22.91       33.62      4.77 o 
   2   8  12        8.12        4.05      4.61 o 
   3   8  12      175.83      209.52      9.77 o 
  -4   9  12        3.76        9.76      6.34 o 
  -3   9  12       79.59       75.50      7.29 o 
  -2   9  12        8.81       11.49      7.52 o 
  -1   9  12      836.32      874.44     15.51 o 
   0   9  12        3.52        2.73      3.03 o 
   1   9  12      928.95      892.47     22.53 o 
   2   9  12        0.08        5.10      4.23 o 
   3   9  12       63.40       59.33      7.17 o 
  -3  10  12       89.19      103.06     10.59 o 
  -2  10  12       16.05       18.76      6.24 o 
  -1  10  12      871.55      868.44     16.22 o 
   0  10  12      119.16      100.26      4.82 o 
   1  10  12      212.79      225.99      8.93 o 
   2  10  12      644.56      628.44     14.93 o 
   3  10  12        5.46        1.59      5.68 o 
  -3  11  12       90.90       99.08      8.04 o 
  -2  11  12        0.60       -4.93      4.93 o 
  -1  11  12       20.93       10.69      5.44 o 
   0  11  12        3.99        5.75      3.23 o 
   1  11  12      207.96      201.92      9.04 o 
   2  11  12        0.00       -1.49     11.28 o 
   3  11  12       35.08       36.36      7.25 o 
  -3  12  12        0.09        6.43      5.91 o 
  -2  12  12       98.45       92.70     12.26 o 
  -1  12  12        0.97        1.57     10.64 o 
   0  12  12      627.48      590.12     10.82 o 
   1  12  12       72.71       63.38      6.83 o 
   2  12  12       32.29       24.72     10.47 o 
   3  12  12      177.17      166.54     10.07 o 
  -3  13  12       28.50       27.48      6.90 o 
  -2  13  12      112.75      116.55      8.17 o 
  -1  13  12        0.08        5.85      5.03 o 
   0  13  12        2.57       -5.06      5.39 o 
   1  13  12        0.69        6.09      5.65 o 
   2  13  12       54.88       73.76      7.99 o 
  -2  14  12        6.53        7.66      5.69 o 
  -1  14  12       36.02       42.65      6.92 o 
   0  14  12       50.12       53.62      4.81 o 
   1  14  12       35.97       19.41      5.99 o 
   2  14  12       33.62       27.27      6.65 o 
  -2  15  12       19.72        5.81      8.94 o 
  -1  15  12       85.20       92.73      8.44 o 
   0  15  12       90.41      100.17      5.55 o 
   1  15  12       26.17       18.52     12.00 o 
  -1  16  12      120.52      138.56      9.30 o 
   0  16  12      123.78      128.45      6.49 o 
   1  16  12       11.05       12.01      5.95 o 
   0  17  12        3.24       -2.56      4.38 o 
  -3   0  13      104.64       98.30      9.92 o 
  -1   0  13        4.54        1.67      4.96 o 
   1   0  13      213.50      229.32     11.71 o 
   3   0  13       62.08       70.53      9.25 o 
  -4   1  13        0.95       -3.57      5.77 o 
  -3   1  13        1.95        9.38      4.93 o 
  -2   1  13      227.67      224.78     10.65 o 
  -1   1  13       78.64       70.81      5.30 o 
   0   1  13      606.34      563.97      7.77 o 
   1   1  13      791.16      757.03     13.32 o 
   2   1  13       84.40       76.56      8.02 o 
   3   1  13        7.20       -0.07     15.32 o 
   4   1  13        9.10        5.17      6.40 o 
  -4   2  13        1.41       -3.84      6.16 o 
  -3   2  13        7.99        2.90      7.69 o 
  -2   2  13       74.82       80.93      6.49 o 
  -1   2  13      429.64      427.04     10.07 o 
   0   2  13       15.83       15.33      2.69 o 
   1   2  13      872.41      826.93     14.16 o 
   2   2  13        1.34        8.74      4.24 o 
   3   2  13      146.27      150.23      8.80 o 
   4   2  13       21.29       26.17      6.03 o 
  -4   3  13        5.68       16.88      5.95 o 
  -3   3  13      141.27      141.00      7.96 o 
  -2   3  13      146.18      144.61      7.25 o 
  -1   3  13      123.34      122.93      6.28 o 
   0   3  13        2.69        8.73      5.59 o 
   1   3  13      290.92      272.41      8.62 o 
   2   3  13       19.65       30.01      4.79 o 
   3   3  13       51.66       69.86     10.53 o 
   4   3  13       15.76       32.96      7.96 o 
  -4   4  13        4.31       -2.98      7.32 o 
  -3   4  13      108.09      102.24      7.29 o 
  -2   4  13        2.26       -2.21      4.41 o 
  -1   4  13      727.80      733.18     21.37 o 
   0   4  13      119.78      121.08      4.48 o 
   1   4  13      201.52      191.80     10.51 o 
   2   4  13       40.26       48.14      5.81 o 
   3   4  13        3.28       -5.21      5.21 o 
   4   4  13       14.27       11.43      6.88 o 
  -4   5  13        1.10       -0.02      7.74 o 
  -3   5  13       15.31       17.63      5.29 o 
  -2   5  13        0.08       -0.83      4.22 o 
  -1   5  13      554.14      502.48     11.28 o 
   0   5  13        0.58       -1.18      2.71 o 
   1   5  13      189.93      186.23      7.58 o 
   2   5  13       41.87       38.49      5.00 o 
   3   5  13      137.83      122.55      8.25 o 
  -4   6  13       89.46      102.57     14.88 o 
  -3   6  13       32.67       26.79      5.78 o 
  -2   6  13       13.67       18.22      4.61 o 
  -1   6  13       16.92       14.49      4.97 o 
   0   6  13       85.08       68.36      3.76 o 
   1   6  13      120.84      105.73      6.31 o 
   2   6  13        7.22       -2.42      4.52 o 
   3   6  13        1.95        4.44      5.85 o 
  -4   7  13        6.06        7.49      6.47 o 
  -3   7  13       13.96       15.17      5.62 o 
  -2   7  13        5.31       -2.94      4.74 o 
  -1   7  13      504.06      496.74     22.60 o 
   0   7  13      122.72      110.80      6.36 o 
   1   7  13      594.17      530.85     21.32 o 
   2   7  13       67.01       52.61      6.74 o 
   3   7  13        7.57        1.79      9.83 o 
  -4   8  13       10.64        4.69      6.65 o 
  -3   8  13        0.08       -3.12     11.92 o 
  -2   8  13       57.06       50.14      6.99 o 
  -1   8  13        0.00       -5.35      5.35 o 
   0   8  13        3.83        9.37      2.95 o 
   1   8  13        2.60        3.01      5.02 o 
   2   8  13      758.44      766.54     17.86 o 
   3   8  13       28.59       32.99      6.90 o 
  -3   9  13       55.41       63.19      7.11 o 
  -2   9  13       65.23       75.73      6.71 o 
  -1   9  13        9.63       13.49      5.20 o 
   0   9  13      590.99      569.88      9.12 o 
   1   9  13        2.20        1.05      4.45 o 
   2   9  13        6.16       11.45      8.19 o 
   3   9  13      103.44       97.25     11.67 o 
  -3  10  13       11.49       16.73      5.99 o 
  -2  10  13        0.40       -6.99     12.22 o 
  -1  10  13      392.80      379.89     25.84 o 
   0  10  13      212.88      201.96      6.43 o 
   1  10  13        0.07        1.30      4.75 o 
   2  10  13        6.02        8.24      6.49 o 
   3  10  13        0.94        2.30      5.33 o 
  -3  11  13        0.85        4.10     11.56 o 
  -2  11  13       88.23       79.03      7.29 o 
  -1  11  13       34.85       33.99      6.14 o 
   0  11  13        2.65        7.92      3.31 o 
   1  11  13       68.56       58.10      6.47 o 
   2  11  13      185.19      156.68     17.75 o 
   3  11  13       17.55       22.33      9.64 o 
  -3  12  13        0.01        7.76      6.01 o 
  -2  12  13       31.53       32.78     10.19 o 
  -1  12  13       24.23       29.84     10.75 o 
   0  12  13        1.62        5.26      3.69 o 
   1  12  13       60.69       66.33      8.44 o 
   2  12  13        1.27       -1.44      5.45 o 
  -2  13  13       44.71       46.60      7.22 o 
  -1  13  13       11.76       11.30      8.94 o 
   0  13  13      120.43      119.64      8.63 o 
   1  13  13       73.21       59.20      7.73 o 
   2  13  13       12.07        9.22      5.70 o 
  -2  14  13        3.49        7.53      6.09 o 
  -1  14  13        1.12        7.67      5.82 o 
   0  14  13        3.13        3.58      4.26 o 
   1  14  13      319.06      345.01     17.07 o 
   2  14  13        5.12       -4.23      6.75 o 
  -1  15  13        8.04       10.86      6.31 o 
   0  15  13       97.82       92.87      7.88 o 
   1  15  13       27.95       18.77      6.23 o 
  -1  16  13        0.43       -5.91      5.91 o 
   0  16  13        0.00       -1.05      4.42 o 
  -4   0  14        2.58       -8.69      8.69 o 
  -2   0  14       41.86       54.54      7.58 o 
   0   0  14      411.80      435.06     10.66 o 
   2   0  14      365.43      357.99     15.01 o 
  -4   1  14        3.31        4.34      6.12 o 
  -3   1  14        4.83       -3.08      4.84 o 
  -2   1  14       80.58       77.42      6.24 o 
  -1   1  14      605.43      552.27     13.47 o 
   0   1  14        2.01       -1.38      2.98 o 
   1   1  14       93.90       72.99      6.67 o 
   2   1  14        0.19       -0.47     11.03 o 
   3   1  14       25.14       31.43      6.08 o 
  -4   2  14       59.01       53.68      7.62 o 
  -3   2  14       87.26       87.49      6.88 o 
  -2   2  14      131.97      147.42      7.39 o 
  -1   2  14      445.88      419.73     10.58 o 
   0   2  14      129.27      115.11      4.63 o 
   1   2  14      211.30      199.83     12.91 o 
   2   2  14        0.29       -2.68      5.54 o 
   3   2  14        3.24       15.58      5.01 o 
  -4   3  14        9.01       -0.74      6.31 o 
  -3   3  14       30.29       30.35      6.24 o 
  -2   3  14        3.81        3.59      6.68 o 
  -1   3  14       47.13       40.02      5.51 o 
   0   3  14      119.02      122.39      6.24 o 
   1   3  14      537.08      533.45     14.22 o 
   2   3  14       62.49       78.56      6.17 o 
   3   3  14       58.23       54.67      6.83 o 
  -4   4  14       26.65       26.76     11.47 o 
  -3   4  14       43.48       44.14      6.65 o 
  -2   4  14      133.32      128.76      7.43 o 
  -1   4  14       15.50       12.05      4.94 o 
   0   4  14      429.23      427.09      7.61 o 
   1   4  14       89.88       81.86      6.28 o 
   2   4  14        1.36        2.49      4.15 o 
   3   4  14       32.57       27.60      5.83 o 
  -4   5  14        9.69       13.45      6.26 o 
  -3   5  14        0.08        0.19      9.08 o 
  -2   5  14       18.26       16.24      4.72 o 
  -1   5  14       48.26       47.21      5.29 o 
   0   5  14      148.45      143.40      9.32 o 
   1   5  14        0.24        0.26      4.35 o 
   2   5  14       58.70       45.01     11.45 o 
   3   5  14      189.07      189.74      9.91 o 
  -4   6  14       44.18       58.01      7.53 o 
  -3   6  14        2.36        5.09      5.34 o 
  -2   6  14       31.37       46.37      5.41 o 
  -1   6  14       55.53       57.31     10.00 o 
   0   6  14        5.20        3.62      2.96 o 
   1   6  14       95.76       90.14      6.60 o 
   2   6  14        3.43        4.80      4.63 o 
   3   6  14      126.94      140.63     18.61 o 
  -3   7  14       17.72       18.35     14.01 o 
  -2   7  14       95.11       92.44     16.83 o 
  -1   7  14       27.47       30.34      5.25 o 
   0   7  14      112.61      100.40      4.97 o 
   1   7  14       31.57       27.27      4.86 o 
   2   7  14        5.28        4.61      6.15 o 
   3   7  14        0.58        0.19      5.64 o 
  -3   8  14       65.94       68.90      7.60 o 
  -2   8  14        0.05        4.09      5.45 o 
  -1   8  14       32.86       32.70      5.69 o 
   0   8  14        0.02        0.84      3.31 o 
   1   8  14      371.40      380.66     11.36 o 
   2   8  14        2.28       -5.79      5.79 o 
   3   8  14        2.97       12.24      5.64 o 
  -3   9  14       12.72       13.95      6.01 o 
  -2   9  14       24.87       37.16      6.14 o 
  -1   9  14       17.60        8.85      5.07 o 
   0   9  14      283.53      268.50      7.19 o 
   1   9  14       12.95       28.61      6.68 o 
   2   9  14       69.44       80.95      7.04 o 
   3   9  14       37.91       34.09      6.64 o 
  -3  10  14        0.06        4.55      6.10 o 
  -2  10  14      124.33      117.55      8.38 o 
  -1  10  14      145.58      143.91      8.49 o 
   0  10  14       18.24       16.22      3.85 o 
   1  10  14        8.20       10.50      5.02 o 
   2  10  14       13.44       11.18      5.77 o 
  -3  11  14        2.43        5.33      6.60 o 
  -2  11  14        3.55        2.17      5.79 o 
  -1  11  14       55.04       57.46      6.71 o 
   0  11  14       83.27       83.23      5.34 o 
   1  11  14        3.34        2.58      5.18 o 
   2  11  14       53.06       78.56     11.89 o 
  -2  12  14        0.51        6.35      5.50 o 
  -1  12  14        0.64        0.81      5.59 o 
   0  12  14       10.51       16.43      3.64 o 
   1  12  14       52.56       62.14     14.71 o 
   2  12  14        7.25       22.86      6.30 o 
  -2  13  14       76.38       77.22      8.07 o 
  -1  13  14        1.54        2.40     11.33 o 
   0  13  14       12.38       28.74      6.94 o 
   1  13  14       27.37       18.18      6.60 o 
   2  13  14      128.22      109.77     11.59 o 
  -2  14  14        0.07       -4.29      6.28 o 
  -1  14  14       20.83       12.77      6.58 o 
   0  14  14       72.14       64.92      9.85 o 
   1  14  14       13.96        3.05     11.33 o 
  -1  15  14      146.46      152.63      9.73 o 
   0  15  14       10.89       21.92      5.42 o 
  -3   0  15       32.34       31.30      8.58 o 
  -1   0  15      139.42      135.17      9.98 o 
   1   0  15       79.22       69.70      8.97 o 
   3   0  15       24.05       43.28      8.69 o 
  -4   1  15        3.03        0.81      8.13 o 
  -3   1  15       17.79       20.67      5.46 o 
  -2   1  15      151.32      171.72     14.94 o 
  -1   1  15        9.51        8.34      4.93 o 
   0   1  15      173.01      206.91      5.79 o 
   1   1  15      199.96      203.42      8.59 o 
   2   1  15      203.86      199.84      9.95 o 
   3   1  15      289.57      275.85     11.26 o 
  -4   2  15        0.66        3.92      6.00 o 
  -3   2  15       20.18       17.64      5.81 o 
  -2   2  15       80.52       85.44      6.84 o 
  -1   2  15      160.96      162.06      7.65 o 
   0   2  15        9.07       12.60      3.38 o 
   1   2  15     1152.28     1139.68     18.09 o 
   2   2  15       89.73       87.40      6.66 o 
   3   2  15        1.75       -3.07      5.53 o 
  -4   3  15       20.97       24.99      6.65 o 
  -3   3  15        9.22        1.55      9.25 o 
  -2   3  15       32.48       22.12      5.77 o 
  -1   3  15      223.47      220.61     13.33 o 
   0   3  15      515.16      505.77      8.46 o 
   1   3  15      973.86      961.11     16.51 o 
   2   3  15       40.98       43.81      6.40 o 
   3   3  15       15.52       32.47     14.09 o 
  -4   4  15       24.14       36.45      6.57 o 
  -3   4  15      107.87      127.49      7.86 o 
  -2   4  15        5.80       -2.81      6.82 o 
  -1   4  15        4.36        7.41      4.69 o 
   0   4  15       45.31       49.24      3.94 o 
   1   4  15      101.86      104.32      8.25 o 
   2   4  15      171.42      157.60      8.49 o 
   3   4  15        0.01        3.94      5.32 o 
  -3   5  15        6.02        4.90      5.75 o 
  -2   5  15        3.56        9.68      4.71 o 
  -1   5  15      111.76      129.78     22.46 o 
   0   5  15       16.80        6.25      4.42 o 
   1   5  15       35.45       42.48      5.69 o 
   2   5  15      265.46      277.00     10.44 o 
   3   5  15       99.62      110.52      8.64 o 
  -3   6  15        1.02        4.49      8.41 o 
  -2   6  15      281.35      285.39     27.94 o 
  -1   6  15      143.72      141.26      8.33 o 
   0   6  15      122.16      127.82      6.44 o 
   1   6  15        1.65       -0.44      4.27 o 
   2   6  15        2.74        5.58      9.19 o 
   3   6  15       67.63       65.50     10.36 o 
  -3   7  15       55.78       74.04      7.16 o 
  -2   7  15        0.34       14.79      5.00 o 
  -1   7  15       81.29      103.81     15.46 o 
   0   7  15      104.49       94.12      5.27 o 
   1   7  15       55.24       41.65      6.05 o 
   2   7  15        4.60       12.62      5.26 o 
   3   7  15        6.03       11.84      6.54 o 
  -3   8  15        7.93        9.16     15.20 o 
  -2   8  15      368.42      374.35     13.98 o 
  -1   8  15       60.70       60.64      7.77 o 
   0   8  15      674.42      677.97     12.70 o 
   1   8  15       10.52       21.81      5.88 o 
   2   8  15      153.37      164.33     13.13 o 
  -3   9  15        4.59        1.91      5.95 o 
  -2   9  15       47.95       57.93      9.19 o 
  -1   9  15        5.07       -5.35      5.35 o 
   0   9  15      311.33      325.12     13.36 o 
   1   9  15       12.52       -0.86      6.57 o 
   2   9  15        7.53        1.78     12.56 o 
  -3  10  15        1.04       -5.80      8.24 o 
  -2  10  15      165.21      168.70      9.46 o 
  -1  10  15        1.67        2.11      5.16 o 
   0  10  15       66.21       64.55      4.95 o 
   1  10  15        0.21       13.92      4.59 o 
   2  10  15       30.75       43.98      6.58 o 
  -2  11  15        2.10        6.14      5.91 o 
  -1  11  15       84.36       69.98      7.36 o 
   0  11  15        9.59       12.29      3.97 o 
   1  11  15       64.84       60.84      7.16 o 
   2  11  15      183.67      192.69     16.72 o 
  -2  12  15        1.30        7.50      8.58 o 
  -1  12  15       54.56       60.74      6.94 o 
   0  12  15        1.08        7.69      3.77 o 
   1  12  15        1.88        2.14      5.41 o 
  -2  13  15       13.98       17.69      8.66 o 
  -1  13  15       97.62       88.85      8.76 o 
   0  13  15       11.95       11.79      4.13 o 
   1  13  15       31.97       48.64      8.94 o 
  -1  14  15        0.99       10.35      6.06 o 
   0  14  15       83.43       65.55      5.82 o 
  -2   0  16      239.91      212.96     13.22 o 
   0   0  16      335.38      285.49     10.77 o 
   2   0  16       95.18       88.54      9.92 o 
  -3   1  16        4.85       -4.51     16.12 o 
  -2   1  16       11.40        7.94      5.40 o 
  -1   1  16       19.06       14.63      5.63 o 
   0   1  16       10.57        1.86      4.46 o 
   1   1  16       17.91       23.12      6.35 o 
   2   1  16        0.45       -1.89      5.07 o 
   3   1  16       25.08       17.93      6.81 o 
  -3   2  16        0.01        3.21      5.37 o 
  -2   2  16       10.61        6.41      5.52 o 
  -1   2  16       27.17       29.07      5.28 o 
   0   2  16      155.03      142.59      7.60 o 
   1   2  16       61.51       52.64      6.72 o 
   2   2  16       37.84       29.26      7.66 o 
   3   2  16      190.64      216.72     18.45 o 
  -3   3  16       32.86       40.71      6.44 o 
  -2   3  16      108.07      106.62      7.85 o 
  -1   3  16        4.32        2.46      5.10 o 
   0   3  16      238.04      250.75      6.81 o 
   1   3  16        0.16        1.04      5.10 o 
   2   3  16      253.47      247.32     10.62 o 
   3   3  16        0.31       -6.00      6.00 o 
  -3   4  16        0.18        7.15      5.08 o 
  -2   4  16        2.26        5.41      5.35 o 
  -1   4  16        2.05       -1.55      4.68 o 
   0   4  16      350.41      315.67     10.99 o 
   1   4  16       38.28       45.46      6.06 o 
   2   4  16       81.84      108.49      7.66 o 
   3   4  16       30.02       32.79      7.02 o 
  -3   5  16        6.44       -1.91      5.71 o 
  -2   5  16       75.01       94.27      7.08 o 
  -1   5  16       20.77       24.99      4.61 o 
   0   5  16      118.04      100.23      7.09 o 
   1   5  16       10.21       20.59      4.86 o 
   2   5  16       38.29       46.93      6.06 o 
   3   5  16       28.54       26.71      7.21 o 
  -3   6  16        1.66        2.22      5.74 o 
  -2   6  16       66.57       78.92      7.33 o 
  -1   6  16       38.01       32.54      5.28 o 
   0   6  16       28.92       24.05      3.97 o 
   1   6  16       45.82       33.94      6.12 o 
   2   6  16       10.04        6.52      5.24 o 
  -3   7  16        2.28       -3.78      6.00 o 
  -2   7  16       11.09       13.77      5.89 o 
  -1   7  16       39.85       41.76      5.94 o 
   0   7  16      101.20      104.59      6.73 o 
   1   7  16      330.14      275.82     12.02 o 
   2   7  16       44.65       45.39      6.52 o 
  -3   8  16        6.91        0.35      7.24 o 
  -2   8  16       53.44       64.66      7.39 o 
  -1   8  16       17.24       18.51     15.34 o 
   0   8  16       20.34       17.57      4.55 o 
   1   8  16      140.02      133.81      8.85 o 
   2   8  16       47.57       59.44      7.12 o 
  -3   9  16        0.64       -4.29      5.82 o 
  -2   9  16       72.47       81.90      7.56 o 
  -1   9  16       57.64       45.61      6.59 o 
   0   9  16        5.16        9.85      3.99 o 
   1   9  16      306.52      278.40     13.14 o 
   2   9  16       26.67       31.33      6.65 o 
  -2  10  16        1.73       -4.21      8.38 o 
  -1  10  16        0.04        3.18      7.57 o 
   0  10  16        1.11        5.80      3.88 o 
   1  10  16        2.12       -5.65      5.65 o 
   2  10  16        0.36       -6.07      6.11 o 
  -2  11  16        0.14        4.89      6.29 o 
  -1  11  16       29.72       37.32      7.60 o 
   0  11  16       53.97       53.01      8.77 o 
   1  11  16        9.33        4.66      5.53 o 
  -1  12  16       20.19        7.15      6.30 o 
   0  12  16       30.03       36.81      4.32 o 
   1  12  16       16.12       15.75      5.87 o 
  -1  13  16        7.44       11.06      6.24 o 
   0  13  16       13.98       23.47      4.29 o 
  -3   0  17       31.29       29.58      9.08 o 
  -1   0  17       17.09       33.70      8.63 o 
   1   0  17        1.41        2.95      6.52 o 
  -3   1  17       30.14       40.98      6.41 o 
  -2   1  17       19.18       21.04      5.88 o 
  -1   1  17       72.47       70.18      6.20 o 
   0   1  17       31.95       27.04      4.82 o 
   1   1  17        3.14        3.95      4.72 o 
   2   1  17       14.54       16.86      5.68 o 
  -3   2  17        5.58        7.71      5.89 o 
  -2   2  17       15.86       21.89      9.13 o 
  -1   2  17        0.38       -5.65      5.65 o 
   0   2  17       84.39      100.67      5.29 o 
   1   2  17       13.68       11.06      5.43 o 
   2   2  17       73.68       66.16      7.66 o 
  -3   3  17       16.45       21.40      7.21 o 
  -2   3  17       68.90       55.97     18.22 o 
  -1   3  17       87.90       91.59      7.29 o 
   0   3  17       83.71       83.41      5.67 o 
   1   3  17       27.56       34.30      6.18 o 
   2   3  17        6.81       21.35      5.58 o 
  -3   4  17        2.53        3.80      6.08 o 
  -2   4  17        5.36        1.83      5.81 o 
  -1   4  17       47.82       37.22      5.54 o 
   0   4  17        1.85       -4.07      4.07 o 
   1   4  17        0.21        2.00      4.90 o 
   2   4  17        9.05        4.16      5.63 o 
  -3   5  17        3.62       21.38      6.85 o 
  -2   5  17       43.01       44.95      6.95 o 
  -1   5  17        6.29        2.04      5.25 o 
   0   5  17       30.54       36.20      5.44 o 
   1   5  17       36.82       24.04      6.05 o 
   2   5  17       65.03       61.40      7.31 o 
  -3   6  17       22.06       22.46      6.96 o 
  -2   6  17       79.23       87.57      7.88 o 
  -1   6  17       53.77       59.07      7.58 o 
   0   6  17       26.71       38.45      6.37 o 
   1   6  17        1.14        3.42      4.50 o 
   2   6  17        3.47       10.09      6.38 o 
  -3   7  17        0.00       -6.39      6.39 o 
  -2   7  17       16.63       15.78      6.36 o 
  -1   7  17        0.52        2.24      5.99 o 
   0   7  17       19.86       21.85      4.02 o 
   1   7  17        4.15       -1.97      9.97 o 
   2   7  17        2.62        0.46      5.96 o 
  -2   8  17       13.10        5.61     11.17 o 
  -1   8  17       41.29       54.45     10.47 o 
   0   8  17        2.59        6.19      3.98 o 
   1   8  17       24.02       20.70      7.08 o 
   2   8  17      183.51      184.17     10.14 o 
  -2   9  17        0.71        9.56      6.00 o 
  -1   9  17        4.18        8.74      5.71 o 
   0   9  17       55.91       82.04     13.56 o 
   1   9  17        0.01       -5.65      5.65 o 
  -2  10  17       53.59       51.28     16.15 o 
  -1  10  17       45.80       44.69      6.87 o 
   0  10  17        1.84       -1.90      3.78 o 
   1  10  17        0.03        5.63      5.65 o 
  -1  11  17       15.16       21.54      5.63 o 
   0  11  17        9.32        3.09      4.65 o 
   1  11  17        9.43       23.33      5.80 o 
  -1  12  17       44.78       64.92      7.24 o 
   0  12  17        0.45        3.49      4.05 o 
  -2   0  18      119.93      135.91     12.20 o 
   0   0  18       64.05       60.36      8.19 o 
   2   0  18       20.93        6.35      8.13 o 
  -3   1  18       36.09       37.56      7.38 o 
  -2   1  18        0.01        6.25      5.37 o 
  -1   1  18        0.08       -0.50      5.32 o 
   0   1  18       22.39       26.34      4.22 o 
   1   1  18      124.09      114.84     10.23 o 
   2   1  18       41.69       48.83      8.10 o 
  -3   2  18        0.08        2.13      5.81 o 
  -2   2  18       40.30       39.38      6.25 o 
  -1   2  18      108.37      129.43     17.02 o 
   0   2  18      652.43      641.97     11.30 o 
   1   2  18       21.36       31.60      5.93 o 
   2   2  18       14.10       -1.89     13.98 o 
  -3   3  18        2.53        0.23      5.92 o 
  -2   3  18       10.27        5.77      6.24 o 
  -1   3  18        0.00        4.97      5.23 o 
   0   3  18       34.92       44.92      5.07 o 
   1   3  18      121.73      124.53     16.80 o 
   2   3  18       92.40       90.95     11.42 o 
  -3   4  18        4.83        3.62      6.25 o 
  -2   4  18       65.03       59.86     11.67 o 
  -1   4  18       80.82       82.36      8.36 o 
   0   4  18      204.74      222.91      9.93 o 
   1   4  18        1.65        4.05      5.12 o 
   2   4  18      121.69      117.60      9.37 o 
  -2   5  18        3.65       -6.33      6.33 o 
  -1   5  18       81.57       90.95      8.25 o 
   0   5  18       26.69       30.10      4.27 o 
   1   5  18       35.21       34.94      7.46 o 
   2   5  18       14.16       12.58     12.11 o 
  -2   6  18       35.98       28.23      8.38 o 
  -1   6  18        2.47        1.65      5.65 o 
   0   6  18       43.85       44.99      4.84 o 
   1   6  18        0.03        5.00      5.11 o 
   2   6  18        1.87       -0.56      9.25 o 
  -2   7  18       83.06       81.57      8.15 o 
  -1   7  18        7.57        4.59      6.15 o 
   0   7  18      194.04      191.20      7.15 o 
   1   7  18       51.95       69.86     11.78 o 
  -2   8  18        0.34        3.08      6.02 o 
  -1   8  18      275.31      282.26     11.77 o 
   0   8  18        0.52       -1.67      4.33 o 
   1   8  18       28.51       33.01     10.95 o 
  -1   9  18        3.82        1.81      6.49 o 
   0   9  18       16.26       11.93      4.49 o 
   1   9  18      115.82      124.11      8.51 o 
  -1  10  18        0.01       14.73      5.34 o 
   0  10  18        7.11        2.41      4.14 o 
  -1   0  19       13.54       29.85      8.30 o 
   1   0  19       31.82       28.74      9.69 o 
  -2   1  19       35.83       16.19      7.39 o 
  -1   1  19       16.83        7.96      6.04 o 
   0   1  19        1.75       13.15      5.05 o 
   1   1  19        5.66       -0.66      7.35 o 
   2   1  19       11.44       14.51      6.64 o 
  -2   2  19        2.41       -6.05      6.05 o 
  -1   2  19        0.48       -2.83      6.57 o 
   0   2  19        3.47       -6.11      6.11 o 
   1   2  19        3.89        8.79      5.46 o 
  -2   3  19        0.14        0.38      8.77 o 
  -1   3  19      199.71      200.56     10.06 o 
   0   3  19       66.26       82.90      8.58 o 
   1   3  19       11.49        0.92     10.30 o 
  -2   4  19        0.18       -6.24      6.24 o 
  -1   4  19       65.12       67.60      7.58 o 
   0   4  19       55.86       51.22      7.33 o 
   1   4  19      131.79      134.04     12.73 o 
  -2   5  19       29.41       26.77      6.67 o 
  -1   5  19       10.49       12.18      9.94 o 
   0   5  19        4.90        7.66      4.05 o 
   1   5  19       13.16       11.07      5.90 o 
  -2   6  19        1.17        8.76      5.94 o 
  -1   6  19       17.37       11.87      6.63 o 
   0   6  19       34.28       28.23      6.15 o 
   1   6  19       57.78       48.95      7.06 o 
  -1   7  19       34.64       41.57      7.19 o 
   0   7  19       47.04       53.20      9.05 o 
   1   7  19        0.20        4.81     11.06 o 
  -1   8  19        0.00       -2.66      8.55 o 
   0   8  19        2.85        5.96      4.21 o 
  -2   0  20        0.26       15.37      8.30 o 
   0   0  20        4.15       -6.61      6.61 o 
  -2   1  20        8.30       25.07      5.99 o 
  -1   1  20       42.91       41.21      7.62 o 
   0   1  20        5.20       13.25      3.92 o 
   1   1  20       83.50       94.23     20.00 o 
  -2   2  20       12.44        6.85      6.56 o 
  -1   2  20        6.05        1.97     11.45 o 
   0   2  20       24.22       24.52      4.91 o 
   1   2  20        9.61       -1.61      6.73 o 
  -1   3  20        1.79       -6.83      6.83 o 
   0   3  20       13.04       10.32      4.15 o 
   1   3  20        0.12        5.33      5.76 o 
  -1   4  20        0.07        3.23      6.12 o 
   0   4  20        0.01        7.30      4.38 o 
   1   4  20        0.02       -2.82      6.37 o 
  -1   5  20       37.39       31.98      7.06 o 
   0   5  20        7.48        5.35      4.83 o 
  -1   6  20       11.11       18.64     13.95 o 
   0   6  20        1.62        6.44      4.21 o 
                                                 
